# Supplementary material for: Soluble sugar, organic acid and phenolic composition and flavor evaluation of plum fruits
Source: Food Chem X. 2024 Aug 31;24:101790. doi: 10.1016/j.fochx.2024.101790 (PMC11408021; doi:10.1016/j.fochx.2024.101790)
Supplement: Supplementary file 2 — Supplementary material 2 [file mmc2.xlsx]

## Sheet: Table S2
Table S2 Components of soluble sugars in plum fruits
Accession (Peel)	Fructose content	Proportion	Glucose content	Proportion	Sorbitol content	Proportion	Sucrose content	Proportion	Total soluble sugar content	Sweet index
FT	17.26±0.21	23.8	33.10±1.75	45.64	14.30±1.30	19.72	7.86±1.52	10.84	72.53±3.96	95.01
AGL	14.89±0.30	27.21	21.69±0.50	39.64	13.57±2.27	24.8	4.57±1.26	8.35	54.72±2.76	73.1
ADLD	15.82±2.53	35.74	19.15±0.15	43.27	1.53±0.09	3.46	7.76±0.16	17.53	44.25±2.69	67.24
CT	16.32±1.38	23.27	33.44±0.88	47.69	4.86±0.64	6.92	15.51±2.97	22.12	70.13±1.55	95.85
FWMG	7.06±1.11	34.35	10.20±1.58	49.63	2.28±1.92	11.11	1.01±0.18	4.91	20.54±4.78	29.63
FT2	13.62±0.55	26.23	29.06±0.57	55.96	8.21±0.44	15.82	1.03±0.08	1.98	51.92±1.03	68.43
FLS	10.77±0.74	29.52	16.22±2.98	44.46	7.15±0.82	19.6	2.34±0.15	6.42	36.48±4.01	49.95
GZ	16.10±1.30	32.33	28.31±0.44	56.87	4.02±0.54	8.07	1.36±0.14	2.73	49.79±1.18	70.43
HYBD	16.25±1.61	27.29	26.69±5.95	44.83	2.28±0.16	3.83	14.31±2.38	24.04	59.53±9.82	85.23
HYHC	11.11±1.02	14.76	32.53±1.82	43.22	10.63±0.59	14.12	20.99±1.85	27.9	75.25±4.89	95.02
HHP	6.52±0.48	25.29	14.43±2.38	55.98	1.14±0.05	4.41	3.69±0.50	14.32	25.78±2.74	35.34
HJG	9.82±0.19	28.63	16.43±0.72	47.91	7.46±2.18	21.75	0.58±0.32	1.7	34.29±2.57	45.85
JDN	9.87±0.85	42.77	11.81±1.10	51.17	1.14±0.51	4.93	0.26±0.37	1.13	23.08±1.82	35.79
MN	22.12±0.50	35.67	32.34±2.28	52.15	5.63±1.72	9.08	1.93±0.63	3.11	62.01±3.00	90.37
MJ	18.74±0.77	28.47	38.46±0.91	58.41	8.49±1.12	12.89	0.15±0.02	0.23	65.85±2.68	88.66
PT	16.55±1.23	31.92	26.31±4.85	50.75	5.75±0.63	11.09	3.24±0.38	6.24	51.85±6.42	73.4
QC	20.83±0.16	27.57	39.21±0.75	51.9	7.68±1.01	10.16	7.83±1.19	10.37	75.54±1.61	103.9
JM	11.02±1.50	18.2	31.13±0.94	51.41	9.66±0.63	15.95	8.74±0.57	14.44	60.55±2.58	76.1
QD	18.83±1.07	25.93	36.19±0.62	49.84	8.17±0.38	11.25	9.42±0.96	12.98	72.61±2.46	98.84
SL	17.45±0.21	28.05	30.82±1.92	49.54	10.62±1.78	17.07	3.32±0.49	5.34	62.20±3.93	84.03
SYC	15.09±1.57	22.94	24.20±5.09	36.79	1.35±0.19	2.06	25.13±0.79	38.21	65.79±5.89	93.95
TH	10.71±0.81	18.57	27.74±4.63	48.08	9.12±0.13	15.81	10.12±1.82	17.55	57.70±6.43	73.43
WDK	11.67±0.63	32.7	18.99±1.14	53.23	3.33±0.66	9.35	1.68±0.36	4.72	35.67±2.00	50.8
WT	14.90±1.59	31.79	17.66±0.72	37.68	4.25±0.42	9.07	10.05±1.08	21.46	46.86±3.42	68.93
WD	11.76±1.89	30.38	17.77±4.66	45.9	6.02±2.72	15.55	3.17±0.71	8.17	38.72±8.81	53.98
WSC	18.18±2.36	23.48	31.74±5.80	41	11.97±1.17	15.46	15.52±0.40	20.05	77.41±9.24	104.2
WYC	18.67±0.30	21.06	43.63±0.79	49.21	23.89±1.23	26.94	2.48±0.21	2.8	88.67±1.43	109.28
XCH	10.99±0.98	14.72	30.37±1.11	40.66	12.57±0.91	16.83	20.76±1.71	27.8	74.69±3.72	93.86
YHL	12.92±0.99	27.3	30.69±1.11	64.85	2.11±0.14	4.46	1.61±0.08	3.4	47.33±1.89	64.29
YQC	14.44±0.31	32.29	25.84±1.11	57.77	3.29±0.16	7.35	1.16±0.32	2.6	44.73±0.82	63.28
ZH	10.69±0.37	24.73	23.33±1.19	53.99	6.53±0.51	15.1	2.67±0.16	6.17	43.21±1.51	56.8
ZHP	9.68±0.64	23.14	17.39±2.23	41.55	4.24±0.12	10.14	10.53±1.48	25.17	41.85±3.80	57.31
ZTL	8.49±0.85	29.83	13.62±2.83	47.85	6.17±0.59	21.69	0.18±0.03	0.63	28.47±3.66	38.41
QF	16.73±0.60	36.95	22.67±2.10	50.08	3.96±0.07	8.74	1.91±0.07	4.23	45.27±2.76	66.94
HF	25.47±0.95	42.08	27.50±0.41	45.42	5.38±0.11	8.89	2.18±0.07	3.61	60.54±1.06	93.39
CM	17.24±0.42	42.43	18.07±0.45	44.48	4.23±0.76	10.41	1.09±0.19	2.67	40.63±1.04	62.63
HBS	12.91±0.07	44.86	12.57±1.30	43.67	2.46±0.56	8.54	0.84±0.40	2.93	28.78±1.16	45.4
HXM	4.33±0.60	9.02	24.31±0.97	50.67	18.40±1.50	38.37	0.93±0.30	1.94	47.96±2.84	50.42
JQ	19.73±1.22	36.97	19.46±0.41	36.48	5.81±0.41	10.89	8.36±0.44	15.66	53.35±1.64	80.82
KX	15.32±1.77	39.95	21.88±2.05	57.07	0.96±0.11	2.5	0.18±0.02	0.48	38.34±2.77	58.13
LV	36.22±3.19	33.48	36.70±0.18	33.92	18.56±0.93	17.15	16.71±0.69	15.45	108.18±3.16	157.59
QCA	9.72±0.61	31.97	10.51±0.74	34.6	0.87±0.06	2.86	9.29±0.79	30.57	30.39±0.20	46.1
SH	13.20±0.64	38.54	16.36±0.28	47.76	1.40±0.45	4.09	3.29±0.12	9.61	34.25±0.79	52.29
SYC22	18.04±0.73	29.84	18.21±0.63	30.12	5.03±0.25	8.32	19.18±0.83	31.72	60.46±2.05	89.67
YUH	5.12±0.12	23.62	12.06±1.29	55.65	0.76±0.06	3.53	3.73±0.36	17.22	21.67±0.85	29.48
ZTL2	10.73±0.48	40.5	9.01±0.71	34.01	5.44±0.97	20.55	1.31±0.14	4.94	26.49±1.59	39.87
MHC	12.29±1.10	19.9	33.75±3.34	54.64	5.87±0.72	9.5	9.85±1.97	15.95	61.77±4.24	80.08
MHD	17.43±1.22	29.14	29.20±0.70	48.83	6.31±0.74	10.54	6.87±0.67	11.49	59.81±1.74	83.67
MQC	28.02±0.48	38.89	37.39±0.13	51.88	3.83±0.89	5.32	2.82±1.00	3.91	72.06±1.55	108.75
MQD	24.66±0.58	35.92	34.32±1.18	49.98	7.18±0.32	10.45	2.51±0.11	3.66	68.67±1.46	100.25
MN8	34.55±0.51	34.46	36.05±1.15	35.96	22.42±0.59	22.36	7.23±0.42	7.21	100.26±1.83	143.45
BT	12.62±0.33	24.97	29.06±0.83	57.48	7.54±0.27	14.92	1.33±0.41	2.63	50.55±0.54	65.99
HBK	14.33±0.18	27.54	30.21±0.67	58.09	5.33±0.33	10.24	2.14±0.32	4.1	52.01±1.30	70.36
QYN	15.55±0.40	31.61	25.31±0.38	51.45	5.08±0.25	10.33	3.26±0.32	6.63	49.20±0.14	69.6
MJY	15.23±0.39	27.56	18.21±0.43	32.96	3.57±0.41	6.46	18.25±0.75	33.01	55.27±0.46	80.76
HF1	17.04±0.12	26.92	21.21±1.22	33.51	4.87±0.57	7.69	20.18±0.23	31.88	63.30±1.59	91.59
MEI21	4.81±0.29	11.17	20.31±1.53	47.15	17.11±0.72	39.72	0.83±0.21	1.92	43.06±1.73	46.35
JX	12.20±0.31	40.11	15.36±0.85	50.5	1.65±0.47	5.42	1.35±0.33	4.45	30.41±0.41	46.58
FR	15.37±0.23	38.7	19.33±0.61	48.67	2.35±0.51	5.93	2.65±0.30	6.68	39.71±1.63	60.15
DHP	16.25±0.45	36.19	21.21±0.97	47.23	3.25±0.24	7.24	4.21±0.70	9.37	44.91±1.87	66.92
DBL	16.24±0.80	41.69	17.07±0.82	43.82	4.57±0.78	11.73	1.09±0.18	2.79	38.96±2.22	59.6
MGH	10.25±1.01	24.38	20.12±0.39	47.84	6.57±0.59	15.63	5.12±0.21	12.18	42.07±0.35	55.95
MEIN	4.28±0.45	8.88	24.31±0.57	50.39	17.10±0.40	35.46	2.54±0.37	5.27	48.24±1.50	51.44
MEIF	5.87±0.23	10.7	23.54±1.02	42.93	20.15±0.59	36.75	5.27±0.81	9.61	54.83±0.72	60.47
HZF	10.25±0.33	23.77	18.36±0.70	42.58	8.25±0.73	19.15	6.25±0.61	14.51	43.11±0.96	57.05
WHB	9.66±0.66	27.29	10.26±0.25	28.97	5.24±0.12	14.8	10.24±0.67	28.91	35.40±1.46	50.54
KLD	7.24±0.65	26.78	14.43±0.44	53.42	1.65±0.24	6.11	3.69±0.66	13.67	27.02±1.59	37.4
ZXT	16.68±2.03	42.04	15.24±2.15	38.39	7.77±1.24	19.57	ND	–	39.69±5.30	59.9
ZUO	18.39±2.83	34.42	17.05±2.43	31.9	18.00±4.02	33.68	ND	–	53.44±9.20	73.93
HBL	11.09±1.58	41.17	8.85±1.22	32.84	7.00±0.66	25.99	ND	–	26.93±2.99	40.01
MGH2	9.93±1.88	45.27	6.66±0.70	30.36	5.34±0.91	24.35	ND	–	21.93±3.46	33.82
TXL	9.63±2.05	41.41	7.39±1.81	31.79	6.23±2.11	26.8	ND	–	23.25±5.96	34.57
ZYL	5.69±1.80	62.59	2.36±0.08	25.94	1.04±0.06	11.43	ND	–	9.10±1.77	16.3
YOU	18.25±1.41	37.45	17.85±2.20	36.62	12.36±1.82	25.37	ND	–	48.73±4.64	70.2
KLD2	3.78±0.07	31.87	7.65±0.74	64.53	0.43±0.30	3.6	ND	–	11.86±0.37	16.69
HJN	7.25±0.50	43.86	5.74±0.16	34.72	3.54±0.50	21.43	ND	–	16.52±1.16	25.27
ALS	23.01±1.03	39.8	22.69±1.85	39.25	8.95±0.14	15.49	3.15±0.82	5.45	57.82±3.53	87.14
SXP	23.75±2.42	36.22	22.99±1.67	35.07	13.73±2.02	20.94	5.09±0.38	7.77	65.57±6.03	95.62
ZH	20.13±1.63	37.56	16.27±2.10	30.35	9.80±4.57	18.28	7.40±0.37	13.81	53.60±4.70	80.5
YG	20.39±0.08	44.19	18.24±0.36	39.53	4.45±0.32	9.65	3.06±0.61	6.64	46.14±0.38	72.87
MS	16.50±0.33	31.07	13.89±0.36	26.15	7.13±0.01	13.43	15.59±0.36	29.35	53.11±1.05	78.65
GR	22.49±1.44	45.45	21.58±1.93	43.6	4.37±0.08	8.83	1.05±0.07	2.12	49.49±3.17	78.26
SJ	27.44±1.81	43.09	24.03±0.67	37.73	10.04±0.36	15.76	2.17±1.04	3.41	63.68±1.90	98.2
HHL	28.69±1.76	36.51	24.93±2.05	31.73	17.75±0.50	22.59	7.20±0.14	9.17	78.58±4.22	115.02
HBS	25.26±1.23	32.43	23.82±2.37	30.58	20.37±1.68	26.15	8.44±0.65	10.84	77.88±5.47	109.8
QMG	13.37±1.70	44.22	12.25±1.47	40.5	4.23±0.70	13.97	0.39±0.11	1.29	30.24±3.26	46.95
Mean	15	31.48	21.96	44.57	7.27	14.23	5.37	9.73	49.59	69.58
SD	6.47	9.37	8.78	8.99	5.47	8.58	5.91	9.55	18.93	26.22
CV(%)	43.13	29.78	39.97	20.18	75.21	60.3	110.12	98.13	38.18	37.68
Accession（flesh）	Fructose content	Proportion	Glucose content	Proportion	Sorbitol content	Proportion	Sucrose content	Proportion	Total soluble sugar content	Sweet index
FT	12.99±0.48	13.7	24.99±0.90	26.37	15.12±0.90	15.95	41.68±1.37	43.98	94.77±1.90	123.37
AGL	11.81±0.69	22.77	18.94±0.61	36.51	14.55±0.38	28.05	9.25±2.52	12.67	51.87±3.22	66.76
ADLD	13.46±1.73	23.35	16.52±1.30	28.65	5.60±0.46	9.71	22.07±2.57	38.29	57.65±5.26	81.82
CT	14.26±1.56	19.34	25.35±4.76	34.39	7.05±0.85	9.57	27.06±1.36	36.7	73.73±4.29	100.4
FWMG	12.55±0.17	19.45	21.69±0.74	33.6	12.75±0.95	19.75	13.64±2.07	27.2	64.55±1.46	84.6
FT2	18.72±0.77	20.85	39.76±2.06	44.28	7.75±1.00	8.64	4.61±0.96	26.24	89.80±1.91	120.91
FLS	11.41±0.65	28.57	17.71±0.47	44.34	7.23±0.15	18.1	5.48±1.80	8.99	39.93±0.70	54.65
GZ	12.97±0.33	23.74	25.86±0.92	47.32	1.75±0.10	3.21	11.80±0.48	25.73	54.64±1.13	76.09
HYBD	15.14±1.44	16.91	29.76±0.75	33.22	13.78±0.71	15.39	30.90±2.61	34.49	89.58±2.33	117.47
HYHC	7.60±1.14	10.92	14.74±1.49	21.19	11.69±2.20	16.8	35.55±4.87	51.09	69.58±8.00	89.67
HHP	9.23±0.27	24	19.66±0.84	51.11	4.21±0.24	10.95	2.93±0.61	13.94	38.46±1.26	51.53
HJG	17.48±1.89	23.75	31.43±1.11	42.7	21.14±2.45	28.72	8.99±1.01	4.84	73.61±4.79	93.57
JDN	15.58±0.43	25.84	27.43±1.08	45.49	7.04±0.79	11.67	3.64±0.58	17	60.30±1.46	82.8
MN	17.76±1.43	19.98	35.59±2.26	40.02	10.68±0.96	12.02	23.88±1.70	27.98	88.91±5.30	118.67
MJ	18.26±1.64	22.79	36.02±1.63	44.96	7.51±0.97	9.38	12.93±1.02	22.88	80.12±2.78	108.85
PT	11.40±1.61	19.84	25.03±0.69	43.58	7.45±1.40	12.97	10.56±1.01	23.61	57.43±1.05	75.58
QC	24.53±2.21	27.2	27.24±0.74	30.2	15.84±0.72	17.56	18.39±0.21	25.04	90.19±1.04	126.97
JM	14.92±1.51	18.47	38.80±3.49	48.04	11.99±1.26	14.84	15.06±0.56	18.65	80.77±5.90	103.16
QD	19.86±2.01	25.01	29.91±1.58	37.66	3.36±0.33	4.23	26.28±1.66	33.09	79.41±2.80	113.79
SL	13.87±1.57	20.05	24.74±4.59	35.76	11.37±1.30	16.44	14.71±2.33	27.75	69.19±3.09	91.78
SYC	11.29±1.29	13.08	15.29±3.13	17.7	11.15±0.85	12.91	48.64±0.72	56.31	86.38±3.67	115.97
TH	13.36±0.69	17.39	30.29±0.72	39.44	8.96±0.53	11.67	24.19±2.74	31.5	76.80±3.65	100.93
WDK	15.30±0.82	26.1	23.85±4.20	40.69	5.02±1.47	8.56	4.44±0.79	24.64	58.62±5.53	82.61
WT	12.01±1.09	15.52	21.82±0.41	28.2	12.05±0.57	15.58	31.48±2.61	40.7	77.35±2.57	101.69
WD	20.36±0.46	21.97	33.37±1.18	36.01	14.58±2.09	15.73	18.84±1.12	26.29	92.67±4.55	124.89
WSC	15.52±2.13	14.66	28.90±1.13	27.3	14.62±1.10	13.81	46.84±3.24	44.24	105.88±5.05	139.67
WYC	26.72±3.29	23.64	35.04±0.68	31	22.98±0.27	20.32	28.31±1.42	25.04	113.05±3.06	153.32
XCH	6.74±0.06	9.27	15.63±0.59	21.49	13.81±0.87	18.98	36.56±1.91	50.26	72.74±2.78	91.69
YHL	13.94±0.32	21.53	31.24±1.88	48.25	1.03±0.09	1.6	12.25±0.74	28.62	64.75±1.77	89.17
YQC	12.13±0.67	27.2	19.08±1.64	42.79	0.96±0.07	2.16	4.25±0.13	27.85	44.59±2.33	64.52
ZH	16.08±0.24	18.99	29.19±0.72	34.48	7.18±0.34	8.48	32.22±1.83	38.06	84.68±2.25	115.49
ZHP	10.73±1.10	16.77	18.95±0.16	29.61	6.37±0.69	9.95	27.95±0.53	43.67	64.00±1.97	86.52
ZTL	9.28±1.31	25.06	16.11±3.16	43.47	5.44±0.72	14.69	6.22±0.46	16.79	37.05±4.30	50.27
QF	12.21±0.27	19.88	12.59±1.20	20.52	9.98±1.08	16.26	26.60±0.12	43.34	61.39±2.09	84.67
HF	15.97±1.26	23.65	16.85±0.35	24.95	8.35±0.35	12.36	26.36±0.97	39.04	67.53±2.08	95.92
CM	17.40±1.47	28.76	19.18±1.60	31.71	5.22±0.40	8.63	4.61±0.11	30.91	60.50±3.55	88.67
HBS	14.63±0.49	38.18	14.47±0.32	37.75	3.82±0.72	9.96	1.00±0.11	14.12	38.32±1.27	58.51
HXM	1.82±0.37	2.49	15.84±0.24	21.73	20.58±0.21	28.24	34.65±1.27	47.53	72.89±0.95	83.46
JQ	11.36±0.57	21.58	9.58±0.61	18.19	7.49±0.70	14.22	0.45±0.27	46.02	52.66±1.63	74.48
KX	15.28±0.87	31	17.11±0.70	34.69	5.50±0.54	11.15	0.60±0.39	23.16	49.31±2.18	72.13
LV	23.25±1.62	24.19	22.23±0.70	23.13	25.43±0.81	26.46	0.12±0.09	26.23	96.12±3.09	130.34
QCA	10.11±0.70	32.34	11.07±1.14	35.38	0.86±0.06	2.77	9.23±0.25	29.51	31.27±0.62	47.49
SH	8.71±1.60	25.64	11.33±2.71	33.36	1.56±0.26	4.6	0.26±0.15	36.39	33.96±4.03	49.31
SYC22	12.61±0.74	15.01	15.39±0.54	18.31	10.38±0.48	12.36	45.65±0.36	54.32	84.03±1.27	114.43
YUH	13.73±1.73	21.82	24.27±4.84	38.57	5.25±0.43	8.34	0.68±0.14	31.27	62.93±6.03	86.68
ZTL2	9.27±0.66	26.69	12.24±1.13	35.25	5.65±0.51	16.28	1.02±0.11	21.78	34.72±1.79	48.33
MHC	12.48±1.19	17.93	18.56±4.85	26.66	7.40±0.01	10.63	31.18±1.21	44.78	69.62±4.52	95.35
MHD	20.03±0.35	22.36	30.14±0.84	21.69	9.13±1.07	13.75	27.89±0.63	42.21	66.08±2.48	93.32
MQC	16.41±0.75	25.3	18.52±0.64	38.06	5.93±0.22	11.53	8.95±0.56	25.11	79.18±2.48	110.45
MQD	19.30±0.66	25.63	16.80±1.16	28.93	28.74±0.90	9.27	11.34±0.71	36.17	64.01±0.97	92.31
MN8	16.72±0.73	20.4	35.72±0.59	17.77	7.52±0.14	30.38	29.74±1.05	31.45	94.58±2.06	124.61
BT	16.33±0.71	22.43	36.27±0.84	47.91	6.36±1.01	10.09	4.19±0.71	19.57	74.55±2.11	99.96
HBK	19.55±0.65	23.27	27.31±0.11	51.67	5.18±0.13	9.06	8.27±0.85	16	70.19±3.13	94.14
QYN	16.55±0.42	32.26	20.27±0.30	45.07	4.21±0.22	8.55	5.24±0.21	14.11	60.59±0.64	88.02
MJY	18.25±0.85	24.99	24.12±0.33	30.59	5.21±0.21	6.35	21.52±0.53	38.07	66.25±1.19	95.8
HF1	5.74±0.79	24.63	22.69±0.77	32.55	20.14±1.14	7.03	19.25±0.82	35.8	74.11±2.00	106.13
MEI21	13.25±0.13	10.58	18.25±0.42	41.85	1.69±0.39	37.14	1.26±0.08	10.44	54.23±2.40	59.85
JX	14.26±0.55	28.96	19.37±0.69	39.88	5.26±0.47	3.69	2.36±0.30	27.47	45.76±0.49	67.07
FR	14.36±0.66	28.38	23.25±0.20	38.55	2.53±0.20	10.47	4.56±0.50	22.61	50.25±1.19	71.77
DHP	17.26±0.48	27.26	19.55±0.24	44.16	3.58±0.50	4.8	5.02±0.44	23.78	52.66±1.05	75.22
DBL	16.72±0.39	31.35	29.17±0.43	35.5	8.21±0.09	6.51	2.01±0.29	26.64	55.07±0.17	81.96
MGH	2.82±0.43	20.99	16.84±0.24	36.62	21.59±0.64	10.31	25.57±0.77	32.09	79.67±0.99	108.8
MEIN	4.24±0.10	3.76	21.25±0.50	22.48	18.25±0.26	28.82	33.65±0.81	44.93	74.89±0.72	86.23
MEIF	18.25±0.29	6.15	32.26±0.12	30.8	10.25±0.15	26.45	25.26±0.19	36.61	68.99±0.47	79.88
HZF	15.26±0.71	21.23	24.71±0.45	37.53	8.68±0.38	11.92	28.21±0.53	29.33	85.97±0.72	116.57
WHB	9.23±0.15	24.09	25.21±0.35	39.01	4.21±0.08	13.7	18.37±0.53	23.2	63.33±1.70	86.66
KLD	15.31±0.82	19.54	12.15±0.27	53.36	7.87±0.53	8.92	6.26±0.32	18.18	47.24±0.32	61.45
ZXT	16.36±1.88	28.37	14.52±2.04	22.52	19.31±2.76	14.59	0.89±0.05	34.52	53.96±1.33	78.88
ZUO	14.69±1.29	31.02	12.56±1.93	27.52	11.82±1.82	36.61	1.38±0.13	4.85	52.75±1.31	71.25
HBL	13.57±0.97	25.5	12.14±0.95	21.8	1.93±0.44	20.5	9.08±0.77	32.2	57.63±4.43	80.98
MGH2	7.45±1.47	28.13	6.01±1.82	25.16	5.84±1.16	4	12.01±0.55	42.71	48.25±2.91	72.75
TXL	8.24±0.82	19.6	1.50±0.36	15.8	1.32±0.20	15.36	4.45±0.70	49.24	38.02±4.62	53.15
ZYL	12.40±0.35	24.66	12.86±0.83	4.49	10.64±0.41	3.94	4.34±0.69	66.92	33.40±0.80	51.68
YOU	5.70±0.61	25.6	2.90±0.04	26.54	0.94±0.01	21.97	9.57±0.87	25.89	48.44±1.66	66.92
KLD2	26.80±0.21	31.34	25.18±0.40	15.93	12.32±0.33	5.14	5.26±0.13	47.59	18.20±0.78	28.47
HJN	20.66±1.24	30.85	20.20±1.92	28.99	6.31±2.37	14.19	6.13±0.00	25.97	86.86±0.14	127.26
ALS	18.55±1.74	26.6	17.84±1.75	26	13.44±0.96	8.13	11.84±0.23	39.28	77.70±3.50	114.04
SXP	21.60±1.12	27.07	16.15±1.56	26.04	15.81±1.44	19.62	11.75±0.53	27.28	68.52±4.90	96.62
ZH	19.62±0.32	25.2	21.35±2.21	18.85	3.15±0.03	18.45	32.15±0.87	37.51	85.71±3.03	122.03
YG	20.03±0.30	30.29	19.38±0.14	32.96	9.40±0.33	4.86	9.27±0.56	31.9	64.77±1.87	96.91
MS	16.50±0.33	27.79	13.89±0.36	26.89	7.13±0.01	13.05	6.27±0.70	32.27	72.06±0.98	104.44
GR	31.42±0.97	29.38	32.13±1.03	24.73	16.92±0.18	12.7	15.59±0.36	33.19	56.16±1.05	82.78
SJ	24.25±2.24	30.8	27.96±3.22	31.49	14.14±1.01	16.58	13.87±0.65	21.12	102.02±2.09	147.2
HHL	21.82±5.12	26.38	16.06±2.09	30.42	29.81±2.51	15.38	0.30±0.02	27.82	91.92±2.43	129.7
HBS	15.02±0.99	26.82	16.48±1.81	19.74	4.77±0.58	36.65	25.54±0.32	16.79	81.34±6.42	108.82
QMG	12.99±0.48	36.07	24.99±0.90	39.59	15.12±0.90	11.46	1.28±0.04	12.87	41.63±3.27	62.13
Mean	14.83	23.04	21.49	32.67	9.51	13.75	20.51	30.54	60.93	90.99
SD	5.24	6.55	8	9.78	6.35	7.8	10.1	11.94	18.92	25.08
CV(%)	35.34	28.41	37.22	29.93	66.75	56.71	49.22	39.12	31.06	27.56
Note: ND, not detected. Content: mg/g FW, Pro, Proportion (%).

## Sheet: Table S3
Table S3 Components of organic acids in plum fruits
Accession (Peel)	Malic acid content	Pro	Quinic acid content	Pro	Tartaric acid content	Pro	Citric acid content	Pro	Oxalic acid content	Pro	Succinic acid content	Pro	Total organic acids content	Sweetness-acid ratio	Sugar-acid ratio
FT	883.92±3.88	63.39	411.38±5.15	29.5	2.98±0.51	0.21	57.03±5.69	4.09	20.30±0.41	1.46	18.84±2.11	1.35	1394.45±5.91	6.81	5.2
AGL	900.40±28.56	67.21	321.23±5.81	23.98	53.57±5.87	4	32.27±0.88	2.41	22.88±1.47	1.71	9.28±3.13	0.69	1339.64±15.67	5.46	4.08
ADLD	913.00±0.22	77.95	144.96±6.96	12.38	53.02±9.97	4.53	ND	–	23.34±0.25	1.99	36.89±11.56	3.15	1171.26±19.14	5.74	3.78
CT	1030.0±16.96	63.85	432.43±3.11	26.81	82.93±0.98	5.14	17.07±1.78	1.06	36.52±0.73	2.26	14.22±3.31	0.88	1613.17±16.59	5.94	4.35
FWMG	2086.0±4.34	73.44	344.69±0.36	12.13	384.09±4.67	13.52	ND	–	15.98±0.29	0.56	9.67±0.7	0.34	2840.56±7.62	1.04	0.72
FT2	925.80±5.61	65.62	402.37±6.75	28.52	5.40±0.57	0.38	39.10±2.3	2.77	23.03±1.05	1.63	15.20±0.54	1.08	1410.90±9.69	4.85	3.68
FLS	1827.0±50.55	90.7	92.87±5.16	4.61	28.66±5.45	1.42	41.31±0.67	2.05	8.74±0.68	0.43	15.83±2.79	0.79	2015.25±55.7	2.48	1.81
GZ	1010.0±2.92	74.38	200.14±2.22	14.73	121.53±7.70	8.94	ND	–	15.28±0.31	1.12	11.10±0.83	0.82	1358.77±8.50	5.18	3.66
HYBD	954.10±7.42	75.11	268.86±2.13	21.16	2.96±0.47	0.23	12.11±1.27	0.95	25.70±0.28	2.02	6.58±1.35	0.52	1270.32±7.67	6.71	4.69
HYHC	468.40±5.29	50.39	297.09±10.76	31.96	98.37±9.7	10.58	25.51±5.3	2.74	13.19±0.37	1.42	27.06±3.19	2.91	929.67±27.03	10.22	8.09
HHP	1565.0±23.88	79.11	309.30±5.55	15.63	54.87±3.61	2.77	13.30±1.91	0.67	19.80±1.07	1	16.20±0.33	0.82	1979.07±20.77	1.79	1.3
HJG	1629.0±71.90	77.71	328.88±9.75	15.68	61.99±6.85	2.96	37.67±3.2	1.8	24.20±0.7	1.15	14.75±1.44	0.7	2096.99±75.56	2.19	1.64
JDN	1030.0±24.14	84.03	94.77±17.8	7.73	70.51±0.42	5.75	19.76±1.77	1.61	6.02±0.33	0.49	4.82±0.84	0.39	1226.23±44.48	2.92	1.88
MN	886.10±11.45	67.11	279.33±4.49	21.15	126.94±3.57	9.61	16.20±1.5	1.23	5.45±0.35	0.41	6.43±3.21	0.49	1320.52±1.90	6.84	4.7
MJ	647.20±2.15	55.82	403.02±11.38	34.76	69.21±3.79	5.97	25.51±1.6	2.2	8.88±1.18	0.77	5.63±0.91	0.49	1159.52±11.95	7.65	5.68
PT	1012.0±48.72	73.72	190.95±1.19	13.9	61.99±6.85	4.51	45.77±2.35	3.33	23.46±0.17	1.71	38.68±3.11	2.82	1373.28±48.78	5.34	3.78
QC	790.50±30.50	65.52	285.04±10.80	23.63	74.49±14.28	6.17	40.96±5.06	3.4	8.52±0.75	0.71	6.99±1.88	0.58	1206.50±34.13	8.61	6.26
JM	626.20±4.10	57.02	293.89±20.61	26.76	61.01±4.15	5.55	79.14±5.94	7.21	26.34±0.74	2.4	11.73±1.7	1.07	1098.30±27.55	6.93	5.51
QD	651.80±16.19	58.03	318.64±17.84	28.37	94.51±1.36	8.41	42.68±5.83	3.8	10.43±0.84	0.93	5.22±0.69	0.46	1123.30±3.76	8.8	6.46
SL	1296.0±11.88	73.79	285.28±5.72	16.24	132.95±4.90	7.57	17.96±3.21	1.02	11.99±0.87	0.68	12.21±0.26	0.69	1756.67±19.22	4.78	3.54
SYC	887.10±27.02	77.45	148.51±8.56	12.97	23.50±7.5	2.05	53.32±4.72	4.66	20.87±0.75	1.82	12.10±2.07	1.06	1145.40±28.06	8.2	5.74
TH	1273.0±102.43	65.73	539.24±19.72	27.83	75.73±8.06	3.91	16.24±1.21	0.84	20.25±0.37	1.04	12.66±3.47	0.65	1937.86±125.38	3.79	2.98
WDK	1090.0±3.28	68.47	277.81±3.57	17.45	174.57±1.30	10.96	22.28±1.32	1.4	22.03±0.16	1.38	5.33±0.62	0.33	1592.15±4.02	3.19	2.24
WT	754.50±6.38	60.1	365.50±0.29	29.11	59.53±0.78	4.74	21.43±2.78	1.71	45.63±5.15	3.63	8.93±0.12	0.71	1255.57±3.88	5.49	3.73
WD	1496.0±16.08	76.54	357.68±40.27	18.3	33.62±7.56	1.72	47.33±3.5	2.42	13.08±0.85	0.67	6.98±1.75	0.36	1954.88±39.4	2.76	1.98
WSC	1110.0±1.12	72.93	235.77±0.45	15.48	151.99±1.35	9.98	15.97±0.9	1.05	8.63±0.13	0.57	ND	–	1523.30±2.31	6.84	5.08
WYC	802.80±16.76	62.99	274.42±11.36	21.53	124.86±4.60	9.8	34.95±3.04	2.74	14.04±0.11	1.1	23.49±4.45	1.84	1274.59±12.97	8.57	6.96
XCH	478.80±5.74	54.98	274.41±15.59	31.51	36.18±2.63	4.15	56.81±5.02	6.52	6.93±0.07	0.8	17.72±4.03	2.03	870.89±14.06	10.78	8.58
YHL	567.50±33.99	64.9	222.40±6.69	25.43	33.57±0.49	3.84	35.90±1.56	4.11	6.07±0.81	0.69	9.00±0.08	1.03	874.47±35.36	7.35	5.41
YQC	821.90±7.34	41.67	1012.48±24.52	51.33	73.68±5.63	3.74	15.31±1.96	0.78	43.96±2.43	2.23	5.00±0.16	0.25	1972.34±39.48	3.21	2.27
ZH	1544.0±69.28	75.71	219.85±9.48	10.78	213.30±38.91	10.46	35.28±2.97	1.73	11.15±0.42	0.55	15.92±2.37	0.78	2039.56±35.91	2.78	2.12
ZHP	1224.0±12.53	80.37	206.43±10.77	13.55	41.00±0.16	2.69	15.25±0.98	1	19.90±0.3	1.31	16.37±0.17	1.07	1523.19±18.54	3.76	2.75
ZTL	1978.0±100.29	81.38	359.85±8.28	14.8	32.18±7.41	1.32	24.06±3.46	0.99	25.56±1.75	1.05	11.06±0.83	0.46	2431.22±112.41	1.58	1.17
QF	732.70±13.23	80.03	94.76±1.48	10.35	2.83±3.3	0.31	29.96±0.62	3.27	15.51±0.19	1.69	39.77±4.73	4.34	915.54±7.03	7.31	4.94
HF	437.50±4.12	57.93	208.49±1.54	27.6	54.62±0.8	7.23	27.20±0.45	3.6	7.15±0.08	0.95	20.28±2.26	2.68	755.26±6.89	12.37	8.02
CM	856.30±17.53	42.97	987.96±25.67	49.57	74.73±7.74	3.75	52.09±6.18	2.61	15.22±0.16	0.76	6.80±0.34	0.34	1993.16±36.88	3.14	2.04
HBS	1775.0±7.60	86.46	168.20±2.07	8.19	51.50±11.73	2.51	21.38±2.12	1.04	15.38±0.20	0.75	21.52±1.9	1.05	2053.42±15.12	2.21	1.4
HXM	1157.0±9.72	73.39	34.24±5.53	2.17	291.81±0.53	18.5	36.92±1.39	2.34	5.37±0.01	0.34	51.37±1.07	3.26	1577.02±13.09	3.2	3.04
JQ	1092.0±24.67	68.16	283.41±6.19	17.68	138.82±5.04	8.66	46.03±10.36	2.87	24.95±0.52	1.56	17.15±1.2	1.07	1603.05±20.06	5.04	3.33
KX	544.20±0.70	61.93	214.52±0.67	24.41	61.78±0.16	7.03	36.15±5.47	4.11	19.09±0.06	2.17	2.97±0.17	0.34	878.80±5.38	6.61	4.36
LV	715.60±37.19	68.46	161.30±3.06	15.43	38.90±5.44	3.72	75.94±12.95	7.26	25.83±2.13	2.47	27.80±0.6	2.66	1045.47±52.9	15.07	10.35
QCA	791.30±15.78	77.34	149.79±2.22	14.64	17.47±1.67	1.71	33.73±1.1	3.3	5.27±0.42	0.52	25.55±.41	2.5	1023.17±14.62	4.51	2.97
SH	753.70±1.15	73.7	102.28±0.49	10	74.68±0.57	7.3	62.29±8.49	6.09	9.58±0.04	0.94	20.10±6.66	1.97	1022.65±14.08	5.11	3.35
SYC22	1008.0±13.20	76.85	191.30±3.97	14.58	71.12±2.62	5.42	12.41±0.15	0.95	17.15±0.33	1.31	11.84±0.57	0.9	1312.24±18.14	6.83	4.61
YUH	1150.0±15.52	91.09	73.97±1.95	5.86	7.70±1.0	0.61	16.42±4.1	1.3	7.28±0.16	0.58	7.17±0.68	0.57	1262.69±22.16	2.33	1.72
ZTL2	2187.0±59.89	81.74	193.59±2.99	7.23	197.81±4.90	7.39	52.09±6.18	1.95	17.29±0.25	0.65	27.75±3.2	1.04	2676.00±69.58	1.49	0.99
MHC	1119.0±5.63	90.24	17.31±0.29	1.4	65.33±1.03	5.27	12.43±0.17	1	11.56±0.3	0.93	14.43±0.26	1.16	1240.61±4.86	6.46	4.98
MHD	1202.0±8.36	81.07	200.97±4.53	13.55	44.93±1.7	3.03	9.03±0.12	0.61	15.93±0.12	1.07	10.00±0.22	0.67	1483.37±13.33	5.64	4.03
MQC	854.70±1.87	46.97	841.90±5.07	46.27	68.97±1.75	3.79	35.27±0.59	1.94	10.90±1.04	0.6	7.97±0.31	0.44	1819.70±4.51	5.98	3.96
MQD	812.90±2.81	73.09	160.13±1.63	14.4	84.67±2.52	7.61	26.13±0.46	2.35	12.37±0.84	1.11	16.07±0.5	1.44	1112.33±7.91	9.01	6.17
MN8	924.80±0.83	65.81	306.53±9.60	21.81	152.97±5.67	10.88	12.13±0.46	0.86	4.93±0.83	0.35	3.90±0.24	0.28	1405.30±14.75	10.21	7.13
BT	826.30±44.59	65.33	242.22±13.64	19.15	130.64±10.04	10.33	19.34±2.59	1.53	29.91±1.06	2.36	16.46±3.25	1.3	1264.87±65.37	5.22	4
HBK	794.50±8.07	60.6	381.00±10.75	29.06	32.98±7.41	2.52	64.82±7.09	4.94	24.63±0.97	1.88	13.08±2.9	1	1311.05±22.69	5.37	3.97
QYN	703.70±41.55	62.92	252.20±0.83	22.55	75.10±0.41	6.71	62.73±1.32	5.61	14.97±0.17	1.34	9.80±0.98	0.88	1118.53±44.52	6.22	4.4
MJY	537.00±7.88	53.11	325.30±0.62	32.17	85.20±0.82	8.43	25.23±0.66	2.5	16.37±0.65	1.62	22.00±0.29	2.18	1011.13±7.39	7.99	5.47
HF1	1301.0±15.82	79.8	232.47±2.72	14.25	51.73±0.45	3.17	14.97±0.46	0.92	20.07±0.21	1.23	10.23±0.31	0.63	1631.03±17.23	5.62	3.88
MEI21	1201.0±0.97	72.12	32.27±0.87	1.94	351.80±2.83	21.12	23.30±0.91	1.4	11.90±0.5	0.71	45.13±0.5	2.71	1665.97±2.98	2.78	2.58
JX	1258.0±5.28	73.06	321.00±1.73	18.64	64.23±0.74	3.73	45.03±0.31	2.62	21.63±0.62	1.26	12.03±0.17	0.7	1722.00±3.93	2.7	1.77
FR	1327.0±26.89	78.98	267.27±7.87	15.9	33.97±1.6	2.02	32.10±0.37	1.91	13.13±0.61	0.78	6.97±0.39	0.41	1681.40±34.59	3.58	2.36
DHP	1031.0±6.09	78.74	156.77±2.31	11.97	62.93±1.32	4.8	25.03±1.05	1.91	28.60±1.14	2.18	5.20±0.22	0.4	1310.07±4.93	5.11	3.43
DBL	523.00±7.52	61.71	201.00±1.56	23.71	61.77±1.2	7.29	36.20±1.59	4.27	22.63±0.4	2.67	3.00±0.28	0.35	847.67±5.99	7.03	4.6
MGH	823.90±1.86	66.84	325.73±4.73	26.42	45.67±0.33	3.7	21.97±0.9	1.78	9.90±0.29	0.8	5.60±0.16	0.45	1232.83±5.97	4.54	3.41
MEIN	1023.0±0.65	73.66	25.00±0.08	1.8	258.13±0.38	18.58	35.27±0.65	2.54	21.40±0.54	1.54	26.17±0.42	1.88	1389.27±1.21	3.7	3.47
MEIF	1130.0±8.41	70.16	33.30±0.67	2.07	364.97±4.44	22.65	35.60±0.43	2.21	11.93±0.77	0.74	34.90±0.42	2.17	1611.17±8.29	3.75	3.4
HZF	1406.0±14.17	74.06	40.03±0.45	2.11	419.47±5.87	22.1	12.03±0.21	0.63	15.97±0.26	0.84	4.90±0.08	0.26	1898.43±19.56	3.01	2.27
WHB	1460.0±18.50	72.75	411.17±0.85	20.49	56.27±0.74	2.8	25.20±0.86	1.26	32.17±0.29	1.6	22.10±0.22	1.1	2007.07±17.68	2.52	1.76
KLD	1356.0±6.82	69.75	370.93±2.92	19.07	156.47±0.84	8.04	21.87±0.82	1.12	25.07±1.13	1.29	14.10±0.78	0.72	1945.10±11.68	1.92	1.39
ZXT	685.50±2.64	91.81	16.33±0.52	2.19	10.41±1.17	1.39	11.23±0.21	1.5	3.66±0.12	0.49	19.52±2.22	2.61	746.75±5.39	8.02	5.32
ZUO	1037.0±1.58	95.08	23.57±0.49	2.16	3.10±0.69	0.28	12.37±0.82	1.13	3.83±0.12	0.35	10.78±0.9	0.99	1090.69±2.45	6.78	4.9
HBL	1404.0±0.45	82.78	222.03±1.29	13.08	10.38±2.01	0.61	30.13±0.9	1.78	9.49±0.07	0.56	20.15±2.62	1.19	1696.90±4.94	2.36	1.59
MGH2	1013.0±6.22	81.93	155.23±0.71	12.56	26.00±26.95	2.1	22.43±0.66	1.81	4.52±0.15	0.37	15.20±1.45	1.23	1236.42±33.86	2.74	1.77
TXL	422.20±2.34	53.31	254.97±0.29	32.19	27.23±32.98	3.44	32.80±1.18	4.14	12.12±0.18	1.53	42.64±43.46	5.38	791.97±72.55	4.37	2.94
ZYL	1238.0±16.80	96.02	21.87±0.26	1.7	1.09±0.47	0.08	12.97±0.86	1.01	15.38±0.22	1.19	ND	–	1289.97±16.22	1.26	0.71
YOU	1040.0±23.84	92.61	24.47±0.46	2.18	16.56±5.08	1.47	10.33±0.21	0.92	3.36±0.05	0.3	28.33±6.61	2.52	1123.88±13.0	6.25	4.34
KLD2	893.50±1.23	79.62	121.60±1.98	10.84	26.66±1.24	2.38	31.47±0.87	2.8	7.75±0.19	0.69	41.20±1.62	3.67	1122.18±4.05	1.49	1.06
HJN	771.80±49.46	68.42	250.97±1.07	22.25	14.45±0.72	1.28	61.83±0.34	5.48	3.58±0.16	0.32	25.41±0.94	2.25	1128.09±47.35	2.24	1.46
ALS	594.40±17.22	83.3	58.70±0.22	8.23	11.63±0.47	1.63	24.67±0.74	3.46	2.84±0.07	0.4	21.34±0.62	2.99	713.62±18.85	12.21	8.1
SXP	929.30±0.59	78.24	204.73±0.42	17.24	5.05±0.48	0.43	32.10±0.5	2.7	3.66±0.17	0.31	12.93±0.63	1.09	1187.80±0.53	8.05	5.52
ZH	817.00±2.50	76.8	185.63±0.26	17.45	10.57±1.82	0.99	25.43±0.17	2.39	4.50±0.09	0.42	20.64±2.37	1.94	1063.80±2.16	7.57	5.04
YG	380.10±4.55	71.85	100.33±0.62	18.96	7.72±8.82	1.46	22.57±0.86	4.27	2.15±0.05	0.41	16.15±11.69	3.05	529.06±24.09	13.77	8.72
MS	650.70±2.74	64.9	264.80±0.85	26.41	6.42±2.92	0.64	32.07±1.48	3.2	33.72±0.39	3.36	14.99±3.8	1.49	1002.75±4.87	7.84	5.3
GR	497.10±4.72	77.2	85.40±1.07	13.26	17.22±7.85	2.67	11.77±0.6	1.83	4.05±0.13	0.63	28.43±10.22	4.41	644.04±17.03	12.15	7.68
SJ	1070.0±1.37	74.31	314.83±4.37	21.85	5.84±2.33	0.41	22.63±0.69	1.57	12.20±0.12	0.85	14.63±3.04	1.02	1440.57±8.19	6.82	4.42
HHL	327.60±6.82	83.19	25.60±0.08	6.5	11.57±1.21	2.94	26.03±0.41	6.61	3.02±0.08	0.77	ND	–	393.90±7.01	29.2	19.95
HBS	861.64±11.18	76.94	183.80±0.42	17.45	2.02±1.07	0.19	59.83±0.66	5.68	3.38±0.23	0.32	9.15±1.4	0.87	1119.82±11.76	10.43	7.4
QMG	930.30±0.49	70.91	321.67±4.21	24.52	2.32±0.16	0.18	45.30±3.97	3.45	2.69±0.07	0.21	9.62±0.21	0.73	1311.95±8.19	3.58	2.3
Mean	994.85	71.94	244.7	17.87	77.72	5.29	30.04	2.5	15.18	1.13	15.9	1.36	1378.39	5.92	4.18
SD	378.35	11.18	177.58	10.47	88.07	4.99	16.8	1.66	9.45	0.71	10.79	1.08	452.63	3.93	2.69
CV(%)	38.06	15.55	72.57	58.58	113.32	94.26	55.93	66.28	62.26	62.9	67.87	79.56	32.86	66.36	64.32
Accession(Flesh)	Malic acid content	Pro	Quinic acid content	Pro	tartaric acid content	Pro	Citric acid content	Pro	Oxalic acid content	Pro	Succinic acid content	Pro	Total organic acids content	sweetness-acid ratio	sugar-acid ratio
FT	626.46±1.82	72.44	129.44±2.26	14.97	5.46±0.68	0.63	61.69±1.24	7.13	25.42±0.19	2.94	16.37±2.24	1.89	864.85±2.27	14.26	10.96
									0.19		2.24
AGL	577.67±26.99	74.62	130.47±6.36	16.85	15.70±3.64	2.03	22.23±2.77	2.87	21.15±1.41	2.73	6.92±2.44	0.89	774.13±20.80	8.62	6.7
											2.44
ADLD	510.68±5.81	74.84	100.88±1.17	14.78	17.33±0.93	2.54	22.00±6.06	3.22	20.01±0.34	2.93	11.46±1.32	1.68	682.35±11.41	11.99	8.45
									0.34		1.32
CT	717.30±3.26	63.64	307.27±2.01	27.26	44.88±1.4	3.98	28.68±0.71	2.54	18.40±0.13	1.63	10.59±1.46	0.94	1127.12±4.80	8.91	6.54
									0.13		1.46
FWMG	1107.92±0.64	75.63	196.51±29.00	13.42	60.41±2.23	4.12	31.97±1.76	2.18	50.02±2.1	3.41	18.03±1.36	1.23	1464.87±31.14	5.78	4.41
									2.1		1.36		31.14
FT2	659.00±14.63	70.55	159.10±11.87	17.03	4.03±0.74	0.43	71.96±7.4	7.7	26.00±5.4	2.78	14.03±1.07	1.5	934.13±31.98	12.94	9.61
									5.4		1.07
FLS	890.35±16.38	70.12	271.63±13.08	21.39	16.54±4.69	1.3	39.58±3.22	3.12	29.07±1.44	2.29	22.50±3.21	1.77	1269.67±15.64	4.3	3.15
									1.44		3.21		15.64
GZ	816.91±1.92	70.85	243.38±1.74	21.11	48.80±11.41	4.23	14.97±1.08	1.3	21.00±0.54	1.82	7.97±1.11	0.69	1153.02±10.75	6.6	4.74
							1.08		0.54		1.11		10.75
HYBD	804.56±3.62	68.43	301.53±15.56	25.65	11.42±1.27	0.97	14.67±1.25	1.25	38.51±0.44	3.28	5.00±0.41	0.43	1175.68±1.96	9.99	7.62
							1.25		0.44		0.41		12.96
HYHC	448.93±7.48	54.76	219.47±3.16	26.77	68.56±7.83	8.36	35.90±5.12	4.38	20.60±1.04	2.51	26.41±3.26	3.22	819.88±4.31	10.94	8.49
							5.12		1.04		3.26
HHP	1139.38±55.36	72.58	311.07±8.84	19.81	47.70±2.43	3.04	16.59±1.87	1.06	29.10±1.69	1.85	26.03±2.64	1.66	1569.88±62.32	3.28	2.45
							1.87		1.69		2.64		62.32
HJG	1125.52±34.70	66.39	420.31±5.27	24.79	56.60±3.68	3.34	46.95±3.23	2.77	34.87±1.5	2.06	10.98±2.27	0.65	1695.24±29.19	5.52	4.34
							3.23		1.5		2.27
JDN	641.66±7.49	78.23	92.11±2.60	11.23	39.45±2.45	4.81	23.32±1.43	2.84	20.39±3.05	2.49	3.33±1.32	0.41	820.26±6.30	10.09	7.35
							1.43		3.05		1.32
MN	647.69±17.46	60.61	238.01±7.07	22.27	134.47±6.42	12.58	28.31±4.76	2.65	12.42±0.99	1.16	7.72±1.49	0.72	1068.61±27.84	11.11	8.32
							4.76		0.99		1.49		27.84
MJ	702.92±2.51	57.76	373.27±3.50	30.67	95.24±3.39	7.83	30.57±2.59	2.51	10.20±0.31	0.84	4.85±0.87	0.4	1217.07±3.72	8.94	6.58
							2.59		0.31		0.87
PT	764.08±53.07	60.52	322.63±8.27	25.55	56.60±3.68	4.48	60.82±7.63	4.82	35.11±1.46	2.78	23.38±2.27	1.85	1262.61±51.2	5.99	4.55
							7.63		1.46		2.27		51.2
QC	599.87±27.28	63.8	226.03±7.88	24.04	51.45±9.88	5.47	35.03±1.61	3.73	22.85±1.34	2.43	5.00±1.07	0.53	940.24±16.92	13.5	9.59
							1.61		1.34		1.07
JM	402.00±21.02	49.12	272.04±10.41	33.24	45.92±9.2	5.61	68.40±7.05	8.36	23.49±0.79	2.87	6.59±1.31	0.81	818.43±26.14	12.6	9.87
							7.05		0.79		1.31
QD	627.90±16.00	70.44	141.37±9.67	15.86	63.98±5.15	7.18	30.83±5.31	3.46	23.10±0.83	2.59	4.28±2.21	0.48	891.46±15.64	12.76	8.91
							5.31		0.83		2.21
SL	1287.54±14.33	70.75	224.56±29.00	12.34	233.91±45.68	12.85	38.81±2.38	2.13	26.34±1.1	1.45	8.59±1.62	0.47	1819.75±34.86	5.04	3.8
							2.38		1.1		1.62		34.86
SYC	934.04±61.48	77.21	185.04±18.67	15.3	20.12±6.42	1.66	39.43±8.68	3.26	23.10±0.83	1.91	7.97±1.17	0.66	1209.68±55.59	9.59	7.14
							8.68		0.83		1.17		55.59
TH	745.86±23.93	63.59	328.78±45.49	28.03	33.43±2.29	2.85	21.03±3.20	1.79	26.59±0.7	2.27	17.18±2.25	1.46	1172.86±43.26	8.61	6.55
							3.2		0.7		2.25		43.26
WDK	871.47±3.06	71.52	198.43±8.76	16.29	79.63±1.1	6.54	18.33±3.69	1.5	45.53±0.28	3.74	5.03±1.23	0.41	1218.43±15.50	6.78	4.81
							3.69		0.28		1.23		15.5
WT	802.03±17.81	65.68	298.00±12.27	24.4	53.97±8.59	4.42	12.03±1.39	0.99	51.00±5.43	4.18	4.03±0.82	0.33	1221.07±18.97	8.33	6.33
							1.39		5.43		0.82		18.97
WD	1568.43±52.50	77.2	321.29±24.36	15.81	19.57±1.87	0.96	65.31±5.65	3.21	51.69±7.02	2.54	5.42±0.94	0.27	2031.72±78.75	6.15	4.56
							5.65		7.02		0.94		78.75
WSC	743.13±1.43	75.47	121.03±2.54	12.29	55.02±3.88	5.59	41.52±13.51	4.22	19.90±0.09	2.02	4.03±0.52	0.41	984.64±11.19	14.19	10.75
							13.51		0.09		0.52		11.19
WYC	722.71±28.28	66.1	212.38±59.66	19.43	74.15±5.07	6.78	34.35±5.64	3.14	39.21±2.05	3.59	10.52±2.92	0.96	1093.32±80.71	14.02	10.34
							5.64		2.05		2.92		80.71
XCH	489.74±17.99	66.88	164.44±50.62	22.46	11.76±4.43	1.61	44.74±9.85	6.11	14.93±4.25	2.04	6.65±1.85	0.91	732.25±65.26	12.52	9.93
							9.85		4.25		1.85
YHL	427.97±6.12	60.28	203.00±13.53	28.59	32.00±2.08	4.51	31.00±0.98	4.37	8.00±0.88	1.13	8.03±0.98	1.13	710.01±10.27	12.56	9.12
							0.98		0.88		0.98
YQC	726.85±1.49	59.99	403.42±16.66	33.3	3.17±1.32	0.26	34.00±4.57	2.81	40.13±2.22	3.31	4.03±4.03	0.33	1211.60±11.35	5.33	3.68
							4.57		2.22		0.42
ZH	1273.27±28.82	81.39	136.90±8.15	8.75	63.47±5.77	4.06	47.11±2.53	3.01	28.32±2.03	1.81	15.36±3.92	0.98	1564.44±21.17	7.38	5.41
							2.53		2.03		3.92		22.17
ZHP	1127.40±10.45	85.87	131.49±4.05	10.02	ND	–	19.46±0.76	1.48	22.59±0.64	1.72	11.97±3.66	0.91	1312.90±12.24	6.59	4.87
							0.76		0.64		3.66		12.24
ZTL	965.57±90.02	79.62	166.66±14.52	13.74	18.23±7.43	1.5	36.00±3.21	2.97	15.33±1.28	1.26	10.97±1.27	0.9	1212.75±97.64	4.14	3.06
							3.21		1.28		1.27		97.64
QF	683.20±2.38	74.15	166.93±3.49	18.12	24.71±3.28	2.68	22.77±1.19	2.47	12.84±0.05	1.39	10.94±0.58	1.19	921.40±6.31	9.19	6.66
							1.19		0.05		0.58
HF	356.77±34.65	58.95	113.14±0.25	18.69	89.35±0.81	14.76	22.90±0.20	3.78	17.75±0.04	2.93	5.28±0.99	0.87	605.19±34.89	15.85	11.16
							0.2		0.04		0.99
CM	444.72±4.86	74.5	84.49±5.93	14.15	20.23±3.21	3.39	26.93±2.62	4.51	15.53±0.79	2.6	5.02±0.21	0.84	596.91±4.56	14.86	10.14
							2.62		0.79		0.21
HBS	1387.27±3.25	88.36	79.46±4.62	5.06	30.12±1.39	1.92	42.39±2.65	2.7	17.53±0.58	1.12	13.32±0.96	0.85	1570.08±9.87	3.73	2.44
							2.65		0.58		0.96
HXM	1230.94±15.81	81.13	55.98±3.91	3.69	151.68±1.48	10	45.17±5.33	2.98	9.90±0.07	0.65	23.55±0.93	1.55	1517.21±23.65	5.5	4.8
							5.33		0.07		0.93		23.65
JQ	803.91±9.05	81.29	79.61±2.24	8.05	57.15±1.53	5.78	21.84±0.53	2.21	7.79±0.19	0.79	18.64±0.74	1.88	988.94±5.03	7.53	5.32
							0.53		0.19		0.74
KX	533.15±0.44	67.75	180.27±0.49	22.91	24.84±3.34	3.16	29.32±1.85	3.73	16.33±0.04	2.07	3.04±0.18	0.39	786.94±1.50	9.17	6.27
							1.85		0.04		0.18
LV	744.29±5.29	84.13	62.03±7.55	7.01	12.57±3.11	1.42	32.32±5.22	3.65	25.05±2.15	2.83	8.42±0.73	0.95	884.69±1.64	14.73	10.86
							5.22		2.15		0.73
QCA	747.11±9.29	77.37	161.82±1.38	16.76	5.13±1.04	0.53	23.01±0.56	2.38	13.93±0.07	1.44	14.65±0.29	1.52	965.65±10.84	4.92	3.24
							0.56		0.07		0.29
SH	774.64±2.76	75.57	124.23±1.44	12.12	68.87±5.42	6.72	27.36±1.73	2.67	11.57±0.12	1.13	18.41±5.87	1.8	1025.08±3.83	4.81	3.31
							1.73		0.12		5.87
SYC22	869.47±27.23	80.32	130.75±1.74	12.08	40.39±2.42	3.73	14.24±1.31	1.32	12.05±0.15	1.11	15.62±1.64	1.44	1082.52±27.37	10.57	7.76
							1.31		0.15		1.64		27.37
YUH	177.58±13.74	75.64	24.82±0.59	10.57	1.81±1.15	0.77	24.24±0.97	10.32	3.36±0.05	1.43	2.97±0.41	1.26	234.78±15.85	36.92	26.8
							0.97		0.05		0.41
ZTL2	1144.28±73.87	81.67	163.91±22.32	11.7	41.62±11.03	2.97	26.93±2.62	1.92	14.88±1.87	1.06	9.45±2.60	0.67	1401.05±84.89	3.45	2.48
							2.62		1.87		2.6		84.89
MHC	821.03±22.68	80.1	124.97±21.41	12.19	44.97±1.35	4.39	12.00±0.86	1.17	13.00±1.63	1.27	9.00±0.30	0.88	1024.97±42.83	9.3	6.79
							0.86		1.63		0.3		42.83
MHD	735.17±61.37	78.83	151.00±1.84	16.19	13.17±0.87	1.41	12.03±0.79	1.29	14.13±1.52	1.52	7.13±2.51	0.76	932.63±59.49	10.01	7.09
							0.79		1.52		2.51
MQC	725.00±60.96	71.56	201.00±9.81	19.84	58.00±1.61	5.72	14.97±1.11	1.48	9.03±0.12	0.89	5.13±0.41	0.51	1013.13±70.83	10.9	7.82
							1.11		0.12		0.41		70.83
MQD	761.80±9.59	75.45	142.14±12.47	14.08	65.13±3.58	6.45	21.01±1.15	2.08	10.37±0.63	1.03	9.23±1.44	0.91	1009.68±22.89	9.14	6.34
							1.15		0.63		1.44		22.89
MN8	856.03±17.71	65.51	295.63±5.60	22.62	144.97±13.27	11.09	5.03±0.6	0.39	3.03±0.31	0.23	2.04±0.48	0.16	1306.74±27.50	9.54	7.24
							0.6		0.31		0.48		27.5
BT	701.48±9.71	71.57	147.44±8.09	15.04	71.14±9.56	7.26	23.18±2.12	2.36	25.50±1.47	2.6	11.45±0.86	1.17	980.20±9.04	10.2	7.61
					9.56		2.12		1.47		0.86
HBK	745.63±13.77	71.12	194.07±14.06	18.51	29.99±4.27	2.86	34.22±7.64	3.26	34.87±1.16	3.33	9.63±2.47	0.92	1048.41±4.93	8.98	6.69
					4.27		7.46		1.16		2.47
QYN	698.30±16.33	86.18	11.00±3.94	1.36	25.97±4.46	3.2	50.97±7.86	6.29	20.03±1.8	2.47	4.00±0.79	0.49	810.27±22.38	10.86	7.48
					4.46		7.86		1.8		0.79
MJY	425.67±19.73	55.51	231.23±22.76	30.16	64.70±14.98	8.44	21.13±2.55	2.76	18.00±4.26	2.35	6.07±0.37	0.79	766.80±43.76	12.49	8.64
					14.98		2.55		4.26		0.37
HF1	820.07±61.37	79.01	135.43±13.62	13.05	40.83±4.62	3.93	11.47±1.16	1.1	18.03±0.54	1.74	12.07±0.84	1.16	1037.90±70.98	10.23	7.14
					4.62		1.16		0.54		0.84		70.98
MEI21	1144.60±41.84	77.84	25.90±0.91	1.76	253.00±1.56	17.21	12.53±0.40	0.85	11.33±1.16	0.77	23.03±1.32	1.57	1470.40±43.62	4.07	3.69
							0.4		1.16		1.32
JX	968.70±5.31	75.38	250.97±13.35	19.53	31.97±0.33	2.49	13.17±1.11	1.02	15.00±0.59	1.17	5.30±0.62	0.41	1285.10±18.82	5.22	3.56
					0.33		1.11		0.59		0.62
FR	955.97±34.53	78.68	210.20±16.50	17.3	12.80±1.18	1.05	20.73±1.33	1.71	12.13±2.50	1	3.17±0.25	0.26	1215.00±47.47	5.91	4.14
					1.18		1.33		2.5		0.25		47.47
DHP	723.73±7.40	74.18	129.23±9.46	13.25	52.50±1.64	5.38	32.47±0.98	3.33	32.63±1.56	3.34	5.10±0.16	0.52	975.67±16.80	7.71	5.4
					1.64		0.98		1.56		0.16
DBL	401.63±2.22	59.03	165.93±4.71	24.39	53.23±1.99	7.82	40.57±3.99	5.96	15.07±1.52	2.21	3.90±0.42	0.57	680.33±9.69	12.05	8.09
					1.99		3.99		1.52		0.42
MGH	703.73±27.34	66.69	270.03±31.23	25.59	52.03±1.58	4.93	12.40±0.83	1.18	12.00±1.02	1.14	5.07±0.37	0.48	1055.27±6.29	10.31	7.55
					1.58		0.83		1.02		0.37
MEIN	819.00±12.27	72.76	34.50±7.94	3.06	215.63±1.44	19.16	32.27±0.70	2.87	12.17±1.03	1.08	12.08±2.21	1.07	1125.65±21.14	7.66	6.65
							0.7		1.03		2.21		21.14
MEIF	1008.30±9.53	81.9	36.30±5.71	2.95	127.40±3.93	10.35	22.10±2.33	1.8	14.97±1.17	1.22	22.00±3.19	1.79	1231.07±8.27	6.49	5.6
							2.33		1.17		3.19
HZF	922.97±8.48	71.19	42.37±734	3.27	288.40±1.24	22.24	11.83±1.56	0.91	23.60±1.27	1.82	7.37±0.66	0.57	1296.53±14.66	8.99	6.63
							1.56		1.27		0.66		14.66
WHB	864.90±1.24	68.53	305.87±14.07	24.24	22.93±0.62	1.82	26.43±0.4	2.09	28.73±4.29	2.28	13.20±0.24	1.05	1262.07±18.87	6.87	5.02
							0.4		4.29		0.24		18.87
KLD	1003.70±22.99	71.66	227.13±24.55	16.22	107.00±5.10	7.64	16.43±3.51	1.17	34.43±4.61	2.46	11.90±0.33	0.85	1400.60±25.87	4.39	3.37
							3.51		4.61		0.33		25.87
ZXT	349.57±0.14	84.1	43.10±0.86	10.37	1.63±0.33	0.39	10.70±0.94	2.57	3.12±0.10	0.75	7.53±1.04	1.81	415.65±0.94	18.98	12.98
							0.94		0.1		1.04
ZUO	789.26±82.45	72.32	267.70±2.36	24.53	1.81±0.25	0.17	21.20±0.62	1.94	3.36±0.25	0.31	7.97±0.88	0.73	1091.31±82.61	6.53	4.83
							0.62		0.25		0.88		82.61
HBL	1081.58±0.52	76.75	300.80±1.21	21.34	1.35±0.28	0.1	12.87±0.53	0.91	4.25±0.46	0.3	8.42±0.42	0.6	1409.27±1.64	5.75	4.09
							0.53		0.46		0.42
MGH2	644.30±3.67	66.59	235.43±1.20	24.33	54.42±7.24	5.62	13.93±0.33	1.44	14.06±2.31	1.45	5.47±0.12	0.56	967.61±9.76	7.52	4.99
							0.33		2.31		0.12
TXL	451.77±7.19	65.48	213.43±1.63	30.93	ND	–	15.23±0.45	2.21	3.77±0.07	0.55	5.75±0.18	0.83	689.96±5.27	7.7	5.51
							0.45		0.07		0.18
ZYL	1128.30±17.60	89.49	84.00±4.27	6.66	12.60±0.33	1	8.57±0.17	0.68	14.53±0.34	1.15	12.80±0.43	1.02	1260.80±13.54	4.1	2.65
							0.17		0.34		0.43		13.54
YOU	716.22±37.79	80.8	146.00±13.80	16.47	1.11±0.19	0.13	12.57±0.9	1.42	2.66±0.12	0.3	7.87±0.24	0.89	886.42±27.49	7.55	5.46
							0.9		0.12		0.24
KLD2	1013.80±60.30	84.17	147.40±12.79	12.24	9.38±0.69	0.78	12.57±0.25	1.04	3.59±0.39	0.3	17.79±0.39	1.48	1204.52±61.69	2.36	1.51
							0.25		0.39		0.39		61.69
HJN	642.74±3.28	83.88	92.37±2.36	12.05	8.32±1.00	1.09	2.70±0.08	0.35	3.16±0.20	0.41	16.93±1.39	2.21	766.22±4.70	16.61	11.34
							0.08		0.2		1.39
ALS	468.38±29.15	85.98	55.87±1.16	10.26	2.97±0.51	0.54	4.80±0.51	0.88	2.81±0.20	0.52	9.94±0.40	1.83	544.77±30.50	20.93	14.26
							0.51		0.2		0.4
SXP	655.10±22.49	90.38	51.20±0.88	7.06	ND	–	10.03±0.17	1.38	2.83±0.20	0.39	5.71±0.24	0.79	724.87±22.23	13.33	9.45
							0.17		0.2		0.24
ZH	688.87±0.59	84.67	40.13±0.17	4.93	2.03±0.49	0.25	70.13±1.42	8.62	3.78±0.27	0.46	8.62±0.98	1.06	813.57±2.71	15	10.53
							1.42		0.27		0.98
YG	631.13±42.85	86.77	39.33±2.09	5.41	2.85±0.62	0.39	39.00±2.19	5.36	2.96±0.17	0.41	12.12±3.88	1.67	727.39±46.60	13.32	8.9
							2.19		0.17		3.88
MS	361.15±0.23	62.86	140.17±2.52	24.4	14.24±3.05	2.48	41.52±13.51	7.23	4.05±0.17	0.71	13.40±0.83	2.33	574.52±8.33	18.18	12.54
							13.51		0.17		0.83
GR	384.44±23.65	83.73	36.67±0.17	7.99	3.72±0.71	0.81	21.37±0.76	4.65	3.51±0.12	0.77	9.46±2.11	2.06	459.16±25.79	18.03	12.23
							0.76		0.12		2.11
SJ	1128.09±7.14	88.92	104.03±4.31	8.2	0.70±0.18	0.06	23.26±2.22	1.83	4.77±0.08	0.38	7.82±0.23	0.62	1268.68±10.69	11.6	8.04
							2.22		0.08		0.23		10.69
HHL	505.56±60.16	90.56	56.60±2.04	10.14	13.44±0.55	2.41	5.83±0.21	1.04	21.94±26.28	3.93	21.57±1.33	3.86	624.94±61.32	23.23	16.46
							0.21		26.28		4.33
HBS	548.11±0.85	66.4	212.27±0.82	25.71	22.08±9.32	2.67	15.83±0.4	1.92	2.97±0.09	0.36	24.27±19.76	2.94	825.54±30.17	13.18	9.85
							0.4		0.09		19.76
QMG	1152.71±0.57	78.15	265.63±1.09	18.01	11.27±0.41	0.76	20.23±0.17	1.37	3.67±0.18	0.25	21.39±0.53	1.45	1474.92±1.33	4.21	2.82
							0.17		0.18		0.53
Mean	773.75	73.63	172.6	16.56	47.57	4.44	27.17	2.85	18.1	1.73	10.62	1.08	1049.81	9.88	7.15
SD	264.51	9.03	95.21	7.84	55.97	4.37	15.45	1.97	12.05	1.01	6.16	0.67	322.35	5.16	3.65
CV(%)	34.19	12.26	55.16	47.33	117.65	98.31	56.89	69.15	66.58	58.67	58.05	62.09	30.71	52.19	51.02
Note: ND, not detected. Content: mg/100g FW, Pro, Proportion (%).

## Sheet: Table S4
Table S4 The content of main phenolic components in plum fruits
Accession (Peel)	Flavanonols（1ProcyanidinB1, 2ProcyanidinB2,3ProcyanidinC1, 4Catechin, 5Epicatechin	1Pro, 2Pro, 3Pro, 4Pro, 5Pro	Phenolic acid(6Gallic,7Chlorogenic)	6Pro, 7Pro	Flavonols(8Rutin, 9Quercetin)	8Pro,9Pro	Total Phenolics
FT	29.91±0.32, 3.76±0.10, 11.36±0.38, 54.84±0.88, 1.98±0.17	25.18, 3.16, 9.57, 46.18, 1.66	1.05±0.16, 0.81±0.06	0.88, 0.68	11.65±0.06,3.41±0.12	9.81,2.87	118.75±1.43
AGL	4.67±0.05, 17.17±0.41, 25.50±0.17, 17.15±0.41, 51.52±0.33	3.65, 13.43, 19.93,13.41, 40.28	2.40±0.07, 1.26±0.07	1.88, 0.99	6.88±0.07,1.35±0.12	5.38,1.05	127.90±1.31
ADLD	5.85±0.27, 9.83±0.26, 14.65±0.09, 16.14±0.41, 130.40±0.68	3.09, 5.20, 7.75, 8.53, 68.94	1.56±0.05, 0.64±0.37	0.83, 0.34	8.96±0.37,1.12±0.05	4.74,0.59	189.16±0.65
CT	19.49±0.08, 5.97±0.06, 37.39±0.11; 26.96±0.20, 2.27±0.08	16.04, 4.92, 30.76, 22.19, 1.87	0.86±0.17, 3.70±0.18	0.71, 3.05	18.97±0.18,5.91±0.08	15.61,4.86	121.53±0.88
FWMG	3.18±0.71, 87.75±0.11, 46.65±0.08, 13.12±0.46, 59.25±0.16	1.38, 38.04, 20.22, 5.69, 25.68	2.87±0.07, 3.50±0.21	1.24, 1.52	13.32±0.21,1.04±0.06	5.78,0.45	230.68±0.63
FT2	30.70±1.86, 4.02±0.35, 12.31±1.00, 55.96±3.11, 2.16±0.16	22.03, 2.88, 8.83, 40.15, 1.55	1.16±0.10, 6.30±0.23	0.83, 4.52	20.51±0.23,6.28±0.07	14.71,4.50	139.38±3.94
FLS	1.71±0.07, 26.00±0.54, 40.72±0.25, 10.08±0.23, 18.35±0.09	1.23, 18.69, 29.27, 7.24, 13.19	2.58±0.07, 0.98±0.21	1.85, 0.71	36.33±0.21,2.40±0.01	26.11,1.72	139.15±0.61
GZ	2.40±0.27,106.76±1.99,178.40±0.82,36.78±0.22, 142.54±0.64	0.50 ,22.19, 37.08, 7.65, 29.63	2.74±0.10, 1.35±0.03	0.57, 0.28	8.50±0.03,1.63±0.07	1.77,0.34	481.10±2.84
HYBD	8.93±0.38, 3.00±0.10, 26.93±0.36, 60.90±0.55, 1.99±0.06	7.88, 2.65, 23.77, 53.75, 1.76	2.26±0.09, 0.74±0.28	2.00, 0.66	7.57±0.28,0.97±0.08	6.68,0.86	113.29±1.27
HYHC	5.24±0.11, 10.82±0.16, 11.84±0.37, 12.79±0.10, 68.10±0.46	4.14, 8.55, 9.36, 10.11, 53.84	0.44±0.11, 0.16±0.22	0.34, 0.12	12.85±0.22,4.27±0.04	10.16,3.37	126.49±0.81
HHP	3.64±0.07, 3.03±0.35, 12.03±0.17, 11.68±0.32, 35.60±0.06	4.78, 3.98, 15.79, 15.33, 46.73	1.18±0.10, 0.68±0.07	1.55, 0.89	7.58±0.07,0.76±0.07	9.95,1.00	76.17±0.64
HJG	9.17±0.33, 5.86±0.23, 60.21±1.07, 12.29±0.27, 49.28±0.35	5.84, 3.73, 38.33, 7.82, 31.38	5.29±0.10, 11.23±0.28	3.37, 0.79	8.33±0.28,5.40±0.11	5.31,3.44	157.06±1.58
JDN	5.52±0.29, 6.22±0.23, 12.76±0.39, 71.34±0.44, 4.86±0.25	4.62, 5.20, 10.68, 59.71, 4.06	4.39±0.08, 1.27±0.14	3.67, 1.06	7.90±0.14,5.23±0.13	6.61,4.38	119.49±0.57
MN	6.37±0.54, 2.73±0.14, 25.17±0.18, 29.39±0.50, 1.67±0.21	7.65, 3.28, 30.20, 35.26, 2.00	4.85±0.06, 4.01±0.17	5.82, 4.82	8.32±0.17,0.82±0.16	9.99,0.99	83.34±0.55
MJ	4.94±0.38, 3.87±0.35, 20.65±0.18, 13.95±0.15, 16.80±0.23	6.47, 5.07, 27.03, 18.26, 21.99	1.56±0.15, 0.74±0.30	2.04, 0.97	12.05±0.30,1.84±0.08	15.77,2.41	76.40±0.22
PT	4.41±0.38, 4.43±0.14, 9.89±0.09, 55.06±1.30, 2.51±0.11	4.75, 4.76, 10.63, 59.19, 2.70	2.59±0.06, 0.60±0.08	2.78, 0.64	9.79±0.08,3.74±0.63	10.52,4.02	93.02±1.65
QC	3.01±0.23, 3.29±0.16, 18.14±0.60, 30.51±0.10, 1.28±0.15	4.51, 4.93, 27.16, 45.68, 1.91	0.86±0.05, 1.23±0.12	1.29, 1.84	7.78±0.12,0.69±0.12	11.65,1.03	66.79±0.86
JM	5.78±0.49, 7.92±0.43, 41.35±1.03, 34.61±0.12, 12.64±0.13	4.71, 6.46, 33.72, 28.23, 10.31	1.92±0.06, 4.94±0.16	1.57, 4.03	11.82±0.16,1.64±0.07	9.64,1.34	122.62±1.07
QD	3.62±0.27, 3.29±0.19,19.25±0.15, 34.54±0.68, 1.01±0.06	5.04, 4.57, 26.78, 8.05, 1.40	0.81±0.06, 1.28±0.10	1.13, 1.78	7.47±0.10,0.62±0.03	10.39,0.86	71.88±0.95
SL	1.78±0.32, 91.53±0.79, 26.16±1.25, 11.52±0.45, 125.57±0.57	0.62, 31.76, 9.08, 4.00, 43.58	3.18±0.11, 4.63±1.41	1.10, 1.61	20.30±1.41,3.49±0.05	7.05,1.21	288.16±3.47
SYC	3.13±0.37, 33.12±1.41, 30.51±3.13, 32.12±1.75, 27.30±0.26	2.25, 23.78, 21.91, 23.06, 19.60	1.62±0.15, 0.27±0.57	1.16, 0.20	8.49±0.57,2.72±0.28	6.1,1.95	139.30±2.02
TH	1.95±0.24, 2.29±0.10,33.75±0.07, 26.60±0.25, 0.54±0.05	2.49, 2.92, 42.99, 33.89, 0.69	2.11±0.19, 0.57±0.30	2.68, 0.72	9.98±0.30,0.71±0.10	12.71,0.9	78.50±1.12
WDK	9.46±0.44, 3.16±0.23, 32.58±1.41, 57.08±1.42, 2.66±0.31	7.95, 2.66, 27.38, 47.97, 2.24	2.46±0.21, 1.11±0.13	2.06, 0.93	8.82±0.13,1.67±0.07	7.41,1.4	119.00±1.23
WT	9.30±0.79, 2.56±0.16, 12.72±0.43, 55.73±0.15, 1.70±0.20	10.01, 2.75, 13.68, 59.96, 1.83	1.21±0.14, 1.44±0.25	1.30, 1.55	7.63±0.25,0.65±0.17	8.21,0.7	92.95±1.44
WD	2.78±0.39, 104.33±2.35,79.48±1.54, 17.65±0.31, 160.27±0.62	0.73, 27.38, 20.86, 4.63, 42.06	1.62±0.06, 1.01±0.72	0.42, 0.27	11.15±0.72,2.79±0.09	2.93,0.73	381.08±3.30
WSC	8.43±0.33, 3.83±0.15, 27.95±0.45, 11.10±0.15, 1.48±0.09	12.56, 5.70, 41.62, 16.53, 2.21	1.20±0.10, 2.02±0.06	1.79, 3.01	9.07±0.06,2.06±0.05	13.51,3.07	67.14±0.57
WYC	12.17±0.99, 5.20±0.14, 24.67±0.55, 11.19±0.19, 56.96±0.22	8.45, 3.61, 17.13, 7.77, 39.55	0.52±0.05, 1.22±0.26	0.36, 0.85	26.39±0.26,5.67±0.37	18.33,3.94	144.00±1.52
XCH	5.13±0.24, 43.89±0.47, 34.46±0.53, 14.92±0.08, 51.24±0.32	3.20, 27.34, 21.46, 9.29, 31.91	1.02±0.10, 0.41±0.12	0.64, 0.26	7.15±0.12,2.33±0.10	4.46,1.45	160.57±0.22
YHL	11.47±0.43, 5.28±0.25, 24.93±1.20, 11.77±0.14, 52.37±0.38	9.64, 4.44, 20.96, 9.90, 44.02	1.48±0.12, 0.54±0.16	1.24, 0.45	8.38±0.16,2.74±0.21	7.04,2.30	118.96±1.07
YQC	10.84±0.34, 6.85±0.17, 29.17±0.98, 50.58±0.57, 2.15±0.16	9.62, 6.08, 25.91, 44.91, 1.91	1.27±0.11, 0.53±0.25	1.12, 0.47	9.02±0.25,2.21±0.19	8.01,1.96	112.61±1.09
ZH	7.58±0.55, 3.62±0.32, 38.69±0.99, 37.59±0.31, 64.33±0.28	4.60, 2.20, 23.49, 22.83, 39.07	1.16±0.13, 0.89±0.09	0.71, 0.54	8.46±0.09,2.34±0.07	5.14,1.42	164.67±0.73
ZHP	2.38±0.19, 50.47±0.70, 17.69±1.08, 9.92±0.32, 58.61±0.16	1.59, 33.67, 11.80, 6.62, 39.11	1.54±0.12, 1.33±0.07	1.02, 0.89	7.10±0.07,0.85±0.11	4.73,0.57	149.88±1.99
ZTL	10.15±0.41, 18.70±0.54,22.80±0.70, 9.16±0.13, 222.94±0.77	3.32, 6.12, 7.46, 3.00, 72.95	4.66±0.31, 0.26±0.71	1.53, 0.09	11.02±0.71,5.94±0.95	3.61,1.94	305.63±1.88
QF	4.83±0.46, 2.97±0.09, 8.90±0.21, 10.51±0.09, 1.99±0.19,	9.89, 6.09, 18.24, 21.54, 4.08,	0.56±0.08, 0.62±0.20	1.14, 1.27	16.67±0.20,1.74±0.10	34.17,3.57	48.79±0.15
HF	7.55±0.41, 64.03±0.34, 62.09±0.59, 11.52±0.12, 34.27±0.71	3.69, 31.24, 30.30, 5.62, 16.72	0.52±0.02, 0.07±1.07	0.25, 0.03	21.95±1.07,2.95±0.07	10.71,1.44	204.95±0.66
CM	7.72±0.57, 2.58±0.22, 14.81±0.59, 40.91±0.20, 1.46±0.08	8.82, 2.95, 16.92, 46.73, 1.67	1.29±0.09, 0.42±0.13	1.47, 40.48	16.79±0.13,1.56±0.08	19.18,1.79	87.54±0.90
HBS	5.54±0.30, 38.49±2.78, 30.35±0.76, 62.32±2.23, 2.27±0.30	3.58, 24.85, 19.59, 40.24, 1.47	0.75±0.11, 0.26±0.22	0.48, 0.17	9.55±0.22,5.34±0.15	6.17,3.45	154.87±4.49
HXM	2.03±0.18, 12.43±0.55, 8.01±0.35, 11.13±0.29, 22.25±0.42	2.70, 16.59, 10.69, 14.85, 29.70	0.57±0.06, 9.13±0.23	0.76, 12.19	8.13±0.23,1.26±0.16	10.85,1.68	74.94±1.53
JQ	9.96±0.53, 4.98±0.41, 11.67±0.55, 24.26±0.59, 6.61±0.38	11.69, 5.84, 13.70, 28.48, 7.76	2.09±0.25, 0.59±0.59	2.45, 0.70	19.33±0.59,5.69±0.14	22.69,6.68	85.17±0.72
KX	2.87±0.44, 15.23±0.24, 14.21±0.71, 29.46±0.62, 6.32±0.21	3.70, 19.68, 18.36, 38.06, 8.16	1.16±0.11, 0.61±0.06	1.50, 0.79	6.64±0.06,0.91±0.17	8.58,1.17	77.41±0.73
LV	5.17±0.55, 7.60±0.14, 7.39±0.44, 28.45±0.41, 5.80±0.29	6.37, 9.36, 9.09, 35.02, 7.14	0.61±0.09, 0.30±1.88	0.75, 0.3	22.65±1.88,3.27±0.51	27.88,4.03	81.24±3.80
QCA	5.45±0.49, 2.70±0.35, 15.05±0.32, 45.68±0.38, 1.60±0.05	6.80, 3.37, 18.78, 57.01, 2.00	0.89±0.06, 0.19±0.18	1.11, 0.24	8.01±0.18,0.56±0.13	9.99,0.70	80.13±0.29
SH	1.89±0.52, 6.69±0.10, 14.31±1.18, 13.44±0.26, 68.02±2.54	1.63, 5.76, 12.34，11.58, 58.64	2.57±0.13, 1.00±0.12	2.21, 0.86	7.39±0.12,0.69±0.07	6.37,0.60	115.99±1.56
SYC22	3.24±0.40, 34.66±0.08, 34.22±0.23，3.88±0.28, 26.94±1.27	2.14, 22.91, 22.62 22.40, 17.81	1.94±0.51, 2.64±0.03	1.28, 1.75	9.25±0.03,4.48±0.07	6.11,2.96	151.26±2.06
YUH	4.07±0.47, 9.63±0.39, 45.64±0.31，23.07±0.34, 5.91±0.21	3.91, 9.25, 43.83, 22.16, 5.68,	0.58±0.12, 5.51±0.14	0.56, 5.29	8.64±0.14,1.06±0.08	8.3,1.01	104.11±1.05
ZTL2	13.20±0.89, 18.92±0.56, 23.91±0.57, 9.38±0.16, 221.28±0.61	4.26, 6.10, 7.71, 3.03, 71.39	4.96±0.26, 0.26±0.16	1.60, 0.09	12.18±0.16,5.85±0.15	3.93,1.89	309.94±1.78
MHC	5.22±0.12, 45.48±0.95, 35.24±1.26, 15.03±0.24, 51.94±0.80	3.18, 27.71, 21.47, 9.16, 31.65	1.18±0.15, 0.43±0.10	0.72, 0.26	7.22±0.10,2.38±0.13	4.4,1.45	164.13±2.73
MHD	5.62±0.36, 52.03±2.00, 40.19±1.50, 14.37±0.41, 55.16±1.70	3.15, 29.15, 22.52, 8.05, 30.91	1.17±0.10, 0.44±0.12	0.66, 0.25	7.15±0.12,2.33±0.10	4.01,1.31	178.48±3.79
MQC	4.44±0.41, 3.12±0.31, 25.55±0.73, 37.03±0.39, 1.40±0.23	5.32, 3.74, 30.64, 44.40, 1.68	1.08±0.12, 1.38±0.14	1.30, 1.66	7.37±0.14,2.03±0.14	8.83,2.44	83.40±1.06
MQD	3.59±0.28, 3.15±0.11, 21.22±0.94, 33.23±0.65, 1.31±0.24	4.90, 4.30, 28.96, 45.35, 1.78	0.92±0.07, 1.13±0.04	1.26, 1.55	8.03±0.04,0.69±0.07	10.96,0.98	73.28±1.19
MN8	6.47±0.45, 2.88±0.22, 24.98±0.61, 28.21±0.27, 1.63±0.19	7.77, 3.46, 30.02, 33.90, 1.96	5.06±0.18, 4.42±0.21	6.08, 5.31	8.66±0.21,0.90±0.16	10.41,1.08	83.21±1.04
BT	2.23±0.31, 5.93±0.42, 20.29±0.22, 12.32±0.23, 4.81±0.24	3.89, 10.36,35.47, 21.54, 8.41	1.81±0.12, 0.98±0.10	3.16, 1.71	8.00±0.10,0.84±0.14	13.98,1.47	57.21±1.05
HBK	9.49±0.58, 3.08±0.27, 29.72±0.87, 55.87±1.86, 2.52±0.32	8.24, 2.67, 25.79, 48.49, 2.19	2.43±0.07, 1.42±0.07	2.11, 1.23	9.03±0.07,1.67±0.07	7.84,1.45	115.23±0.60
QYN	5.85±0.55, 6.23±0.17,13.14±0.54, 69.84±0.47, 4.67±0.08	4.92, 5.24, 11.05, 58.71, 3.93	4.33±0.07, 1.38±0.03	3.64, 1.16	8.02±0.03,5.48±0.10	6.74,4.61	118.95±0.83
MJY	5.37±0.59, 10.38±1.25,12.36±0.41, 28.68±0.70, 5.99±0.22	6.27, 12.12, 14.43, 33.49, 6.99	1.07±0.17, 1.29±0.21	1.25, 1.51	17.00±0.21,3.51±0.28	19.84,4.09	85.66±2.27
HF1	5.15±0.11, 9.21±0.21, 18.08±0.58, 27.56±0.45, 10.90±0.96	5.17, 9.23, 18.12, 27.63, 10.93	1.31±0.22, 2.64±0.37	1.32, 2.65	20.92±0.37,3.97±0.09	20.98,3.98	99.75±0.48
MEI21	2.38±0.44, 12.92±0.28, 8.39±0.26, 11.58±0.23, 22.99±0.23	3.05, 16.59, 10.77, 14.87, 29.52	0.62±0.08, 9.32±0.13	0.80, 11.97	8.34±0.13,1.33±0.08	10.71,1.71	77.89±0.49
JX	2.61±0.30, 3.88±0.32, 14.84±0.82, 13.69±0.24, 66.54±0.44	2.29, 3.40, 13.02, 12.02, 58.40	2.79±0.08, 1.24±0.08	2.45, 1.09	7.56±0.08,0.77±0.08	6.64,0.68	113.92±1.20
FR	2.02±0.25, 3.91±0.09, 15.43±0.49, 13.85±0.28, 73.60±1.75	1.66,3.22,12.70, 11.40, 60.57	2.56±0.06, 1.03±0.08	2.11, 0.85	8.46±0.08,0.64±0.06	6.96,0.53	121.52±1.40
DHP	3.09±0.17, 119.48±3.87, 190.59±4.58, 39.22±0.40, 146.12±0.71	0.60, 23.22, 37.03, 7.62, 28.39	3.62±0.46, 1.30±0.12	0.70, 0.25	9.12±0.12,2.09±0.27	1.77,0.41	514.63±8.08
DBL	2.30±0.39, 6.35±0.31, 20.48±0.35, 12.47±0.34, 5.46±0.19	3.88, 10.74, 34.62, 21.09, 9.23	1.83±0.13, 1.06±0.05	3.10, 1.79	8.34±0.05,0.86±0.19	14.1,1.46	59.16±0.90
MGH	2.50±0.38, 12.09±0.52, 69.79±0.78, 22.94±0.57, 23.13±0.72	1.71, 8.24, 47.56, 15.63, 15.76	2.91±0.31, 1.00±0.14	1.98, 0.68	9.23±0.14,3.15±0.11	6.29,2.15	146.75±1.52
MEIN	4.22±0.16, 15.78±0.38, 9.32±0.47, 12.35±0.28, 24.75±0.29	4.82, 18.02, 10.64, 14.11 28.27	0.69±0.06, 9.88±0.05	0.79, 11.29	8.91±0.05,1.65±0.09	10.17,1.88	87.53±0.87
MEIF	4.19±0.26, 13.85±0.32, 10.55±0.50, 12.81±0.14, 29.65±0.09	4.53, 14.98, 11.41, 13.86, 32.07	0.83±0.08, 9.23±0.14	0.90 9.99	9.72±0.14,1.62±0.12	10.52,1.75	92.47±0.69
HZF	3.97±0.42, 16.86±0.29, 34.62±1.08, 16.14±0.39, 109.71±0.29	1.85, 7.86, 16.14, 7.52, 51.15	7.03±0.20, 2.95±0.33	3.28, 1.3	21.39±0.33,1.80±0.05	9.97,0.84	214.48±2.23
WHB	8.22±0.35,41.32±1.55,350.04±5.31,31.03±0.21, 108.69±0.91	1.46, 7.36, 62.34, 5.53, 19.36	6.32±0.16, 1.79±0.11	1.13, 0.32	9.29±0.11,4.79±0.09	1.66,0.85	561.50±6.36
KLD	2.48±0.37, 11.27±2.50, 58.45±0.70, 11.25±0.23, 21.88±0.32	2.10, 9.58, 49.66, 9.55, 18.59	2.73±0.25, 1.30±0.21	2.32, 1.11	7.38±0.21,0.97±0.08	6.27,0.83	117.71±1.49
ZXT	2.60±0.30, 13.39±0.24, 21.76±0.74, 14.01±0.33, 16.91±0.22	2.94, 15.13, 24.58, 15.83, 19.11	0.95±0.08, 0.59±0.08	1.08, 0.67	14.35±0.08,3.94±0.10	16.21,4.45	88.51±1.16
ZUO	2.96±0.33, 12.35±0.48,226.92±7.59, 12.41±0.29, 54.58±1.10	0.89, 3.70, 68.07, 3.72 16.37	1.03±0.16, 2.71±0.29	0.31, 0.81	17.93±0.29,2.50±0.30	5.38,0.75	333.37±7.46
HBL	8.48±0.55,45.58±0.69,357.54±2.86,32.99±0.50, 111.93±2.02	1.46, 7.86, 61.66, 5.69, 19.30	6.61±0.16, 1.87±0.19	1.14, 0.32	10.03±0.19,4.87±0.07	1.73,0.84	579.90±2.33
MGH2	2.50±0.38,8.09±0.49,67.00±2.77, 22.57±0.56, 21.61±0.69	1.82, 5.88, 48.71, 16.41, 15.71	2.53±0.05, 0.92±0.18	1.84, 0.67	9.26±0.18,3.05±0.13	6.74,2.22	137.54±2.07
TXL	5.85±0.64, 18.55±1.23, 60.66±2.69, 11.02±0.12, 82.25±0.60	3.03, 9.61, 31.45, 5.71, 42.64	2.54±0.05, 0.90±0.06	1.31, 0.47	8.95±0.06,2.18±0.27	4.64,1.13	192.91±5.22
ZYL	35.19±0.73, 4.02±0.42, 6.18±0.27, 15.10±0.39, 48.12±1.85	28.15, 3.21, 4.94, 12.07, 38.49	1.11±0.08, 0.17±0.08	0.89, 0.13	13.90±0.08,1.25±0.16	11.11,1.0	125.04±1.42
YOU	10.63±0.56, 5.43±0.20, 8.12±0.34, 20.07±0.28, 181.29±0.58	4.44, 2.27, 3.39, 8.38, 75.70	4.20±0.12, 1.58±0.12	1.75, 0.66	7.28±0.12,0.87±0.14	3.04,0.37	239.48±0.59
KLD2	2.71±0.24, 8.29±0.13, 64.07±1.77, 11.02±0.23, 23.16±0.71	2.22, 6.80, 52.53, 9.03, 18.99	2.57±0.12, 2.32±0.10	2.11, 1.90	7.03±0.10,0.80±0.12	5.77,0.65	121.98±2.01
HJN	2.63±0.20, 4.86±0.21, 12.10±0.49, 10.45±0.26, 2.60±0.11	6.27, 11.57, 28.82, 24.90, 6.18	1.44±0.12, 0.48±0.05	3.43, 1.15	6.71±0.05,0.71±0.11	15.99	41.99±1.00
ALS	3.37±0.21, 36.28±0.39,431.10±0.38, 15.29±0.53, 225.90±0.73	0.46, 4.98, 59.17, 2.10, 31.01	4.04±0.29, 1.56±0.11	0.55, 0.21	9.95±0.11,1.05±0.22	1.37,0.14	728.52±0.53
SXP	16.34±0.81, 5.10±0.40, 23.55±0.53, 17.78±0.52, 72.36±0.36	10.13, 3.16, 14.60, 11.02, 44.85	4.05±0.05, 1.64±0.42	2.51, 1.02	16.68±0.42,3.84±0.17	10.33,23.49	161.36±0.90
ZH	32.57±0.86, 4.37±0.07, 41.84±0.52, 16.57±0.24, 70.47±1.97	16.07, 2.16, 20.64, 8.17, 34.76	0.46±0.09, 0.08±0.32	0.23, 0.04	33.66±0.32,2.70±0.33	16.61,1.33	202.72±0.85
YG	9.46±0.54, 5.29±0.10, 37.64±3.26, 9.91±0.27, 12.27±0.18	10.38, 5.80, 41.31, 10.87, 13.46	1.36±0.08, 0.70±0.06	1.49, 0.77	12.12±0.06,2.37±0.05	13.31,2.6	91.12±2.65
MS	5.96±0.51, 3.36±0.07, 8.77±0.76, 17.87±0.37, 1.38±0.12	12.34, 6.94, 18.14, 36.99, 2.85	0.98±0.12, 0.18±0.16	2.03, 0.37	8.99±0.16,0.84±0.11	18.59,1.73	48.33±1.81
GR	22.72±0.36, 4.50±0.20, 16.19±0.31, 13.20±0.30, 1.15±0.12	32.95, 6.52, 23.48, 19.14, 1.67	0.72±0.07, 0.60±0.32	1.05, 0.88	8.18±0.32,1.69±0.08	11.86,2.45	68.96±1.38
SJ	7.68±0.46, 3.89±0.29, 23.25±0.34, 14.61±0.34, 26.82±0.21	7.70, 3.90, 23.31, 14.65, 26.89	2.10±0.09, 0.16±0.18	2.10, 0.16	19.32±0.18,1.91±0.14	19.37,1.91	99.73±1.75
HHL	5.66±0.34, 6.35±0.17, 33.46±0.73, 9.65±0.15, 1.55±0.16	8.38, 9.40, 49.52, 14.29, 2.29	0.64±0.15, 0.28±0.08	0.94, 0.41	8.33±0.08,1.64±0.18	12.33,2.43	67.57±1.06
HBS	3.81±0.66, 11.96±0.80, 29.56±0.60, 15.39±0.22, 106.39±0.24	1.92, 6.04, 14.94, 7.77 53.75	6.71±0.10,2.89±0.14	3.39, 1.46	19.47±0.14,1.75±0.22	9.84,0.89	197.93±2.54
QMG	5.72±0.45, 10.06±0.60, 321.83±2.27, 13.10±0.18, 119.72±0.56	1.17, 2.06, 65.97, 2.69, 24.54	3.61±0.10,1.95±0.13	0.74, 0.40	10.62±0.13,1.26±0.09	2.18,0.26	487.86±4.13
Mean	7.06, 17.70, 48.44 , 24.55, 44.07	5.97, 9.93, 25.17, 21.71, 22.26,	2.15, 1.75	1.59, 1.58	11.61, 2.36	9.93,1.86	159.71
SD	6.72, 24.99, 78.91, 16.10, 55.03	5.84, 8.74, 14.88, 16.59, 20.22	1.59, 2.10	1.08, 2.44	5.84, 1.60	6.12,1.3	128.78
Cv(%)	95.20, 141.15, 162.90, 65.59, 124.85	97.78, 88.00, 59.11, 76.44,90.84	73.89, 120.20	68.09,153.76	50.33,67.86	61.67,70.13	80.64
Accession (Flesh)	Flavanonols (1ProcyanidinB1, 2ProcyanidinB2, 3ProcyanidinC1,5Catechin, 6Epicatechin,)	1Pro, 2Pro, 3Pro,4Pro,5Pro,	Phenolic acid (6Gallic, 7Chlorogenic)	6Pro, 7Pro	Flavonols (8Rutin, 9Quercetin)	8Pro, 9Pro	Total Phenolics
FT	ND, 2.32±0.15, 7.15±0.24，2.83±0.30,0.62±0.08	–, 17.24, 53.13，21.06,4.61,	ND, ND	–, –	0.48±0.06,ND	3.60,–	13.45±0.64
AGL	ND,18.58±0.11,13.40±0.28，0.89±0.14,11.96±0.13	–, 40.98, 29.55，1.97,26.37	0.52±0.04, ND	1.14,–	ND,ND	–,–	45.35±0.46
				–
ADLD	ND, 2.55±0.24, 8.40±0.10, ND,6.39±0.33	–, 14.72, 48.43, –,36.84	ND, ND	–,–	ND,ND	–,–	17.34±0.65
		36.84	ND
CT	1.83±0.32, 3.86±0.18, 11.68±0.06, 9.18±0.29,2.26±0.06	5.58, 11.74, 35.51, 27.93,6.89	0.25±0.02, 0.62±0.06	0.76, 1.87	2.71±0.06,0.49±0.02	8.25,1.48	32.88±0.12
						1.48
FWMG	ND, 18.11±0.19, 16.62±0.07, ND,10.83±0.18	–, 35.76, 32.82, –,21.38	0.52±0.03, 0.51±0.03	1.03, 1.01	3.61±0.02,0.44±0.01	7.13,0.86	50.63±0.43
FT2	ND, 2.42±0.32, 6.47±0.51, 2.60±0.26,0.90±0.21	–,15.62,41.69, 16.74,5.78,	0.52±0.03,ND	3.37,–	2.61±0.17,ND	16.81,–	15.52±0.73
				–
FLS	ND, 2.48±0.05, 14.23±0.07, ND,3.36±0.19	–, 11.67, 66.96, –,15.8	ND,ND	–,–	1.18±0.08,ND	5.58,–	21.25±0.34
			ND		ND
GZ	ND, 7.62±0.51, 7.61±0.39, ND,4.26±0.09	–,37.60, 37.56, –,21.04	ND, 0.04±0.02	–,0.2	0.73±0.06,ND	3.60,–	20.26±0.49
					ND	–
HYBD	1.09±0.05, ND, 7.14±0.13, 5.19±0.56,1.01±0.21	7.05,–,46.22,33.58,6.56	0.29±0.04,ND	1.87,–	0.34±0.09,0.39±0.02	2.18,2.54	15.45±0.39
HYHC	ND, 1.84±0.02, 5.34±0.21, ND,0.68±0.22	–, 20.65, 59.92, –,7.66	ND,0.23±0.05	–,2.56	0.82±0.08,ND	9.20,–	8.92±0.28
				2.56
HHP	1.32±0.02, 2.10±0.04, 17.43±0.66, 1.68±0.08,5.35±0.25	4.326.8857.08, 5.52,17.54	0.92±0.02, 0.31±0.02	3.00, 1.01	0.80±0.08,0.62±0.01	2.62,2.03	30.53±0.44
HJG	ND,3.24±0.27,24.00±0.70, 3.94±0.26,18.01±0.33	–,6.31 46.70, 7.66,35.06	1.07±0.08, 0.03±0.01	2.08,0.55	0.60±0.14,0.49±0.01	1.17,0.96	51.39±1.33
				0.05
JDN	ND, 3.17±0.04, 4.36±0.10, 6.25±0.28,0.77±0.20	–,19.36,26.60,38.19,4.73	0.45±0.01, 0.12±0.03	2.74, 0.75	0.59±0.11,0.66±0.04	3.57,4.06	16.38±0.45
				0.75
MN	ND, ND, 4.76±0.13, 1.59±0.23,0.97±0.27	–, –, 54.65, 18.29,11.20	0.94±0.05, 0.05±0.02	10.83, 0.63	ND,0.38±0.02	–,4.41	8.70±0.40
				0.63		4.41
MJ	1.11±0.04, ND, 4.82±0.18, 0.57±0.20,3.94±0.21	9.44, –, 41.05, 4.83,33.51	0.32±0.02, ND	2.72,–	0.48±0.07,0.51±0.03	4.08,4.37	11.75±0.14
						4.37
PT	ND, 2.34±0.16, 4.51±0.11, 4.39±0.21,0.49±0.25	–,17.46,33.55, 32.70,3.65	0.48±0.08,ND	3.57,–	0.56±0.09,0.66±0.06	4.19,4.88	13.43±0.36
				–		4.88
QC	ND,2.39±0.11,4.44±0.11, 1.94±0.11,0.60±0.13	–,23.74,43.98, 19.29,5.91	ND,0.03±0.02	–, 0.33	0.68±0.18,ND	6.74,–	10.08±0.22
JM	ND,6.49±0.12,36.60±0.32, 4.36±0.10,10.90±0.26	–, 9.85, 55.60,6.62,16.56	1.50±0.05, 0.82±0.03	2.27, 1.25	4.05±0.02,1.12±0.02	6.14,1.71	65.83±0.21
				1.25
QD	ND, 2.56±0.32, 5.94±0.18,1.85±0.09,0.81±0.23	–,21.46,49.85, 15.52,6.83	ND,ND	–,–	0.76±0.13,ND	6.34,–	11.91±0.38
SL	ND,14.61±0.17,11.10±0.28, 1.01±0.20,8.26±0.17,	–,37.96,28.84, 2.63,21.45	0.41±0.01, 0.12±0.03	1.07, 0.32	2.51±0.12,0.46±0.02	6.53,1.20	38.49±0.43
				0.32
SYC	ND,8.99±0.10,10.50±0.42, 3.29±0.13,2.94±0.26,	–,34.22,39.94, 12.51,11.19	ND, ND	–,–	0.56±0.08,ND	2.14,–	26.28±0.80
TH	ND, ND, 12.33±0.46, 0.93±0.18,0.85±0.18	–, –, 78.04, 5.87,5.40	0.61±0.01, 0.10±0.03	3.87, 0.65	0.97±0.08,ND	6.17,–	15.80±0.25
				0.65		–
WDK	1.75±0.19,ND,6.22±0.34, 11.70±0.16,1.12±0.15	7.74,–,27.54, 51.81,4.97	0.57±0.02, 0.07±0.04	2.50, 0.33	0.69±0.11,0.47±0.05	3.04,	22.59±0.37
				0.33		2.07
WT	1.24±0.11,ND,5.27±0.18, 11.16±0.22,0.90±0.15	6.31, –, 26.84, 56.87,4.61	0.28±0.00, ND	1.41,–	0.44±0.08,0.34±0.02	2.23,	19.62±0.37
				–		1.72
WD	ND,3.18±0.17,30.96±0.44, 1.01±0.12,26.90±0.07	–, 5.00, 48.58, 1.59,42.21	0.26±0.01, 0.12±0.04	0.41, 0.18	0.83±0.08,0.46±0.03	1.30,	63.73±0.21
				0.18		0.72
WSC	ND, 3.62±0.07, 13.47±0.22, ND,0.78±0.16	–, 17.15, 63.86, –,3.70	0.36±0.03, 0.77±0.02	1.71, 3.66	1.62±0.12,0.47±0.07	7.68,	21.09±0.27
				3.66		2.25
WYC	ND,ND,8.80±0.44, 0.50±0.08,3.88±0.15	–, –, 59.99, 3.38,26.47	ND, 0.02±0.03	–, 0.11	1.05±0.07,0.43±0.03	7.15,	14.67±0.63
				0.11		2.9
XCH	ND, 9.32±0.43, 10.48±0.36, 0.24±0.11,3.60±0.13	–, 37.65, 42.36, 0.99,14.56,	ND, ND	–,–	0.63±0.05,0.47±0.00	2.54,	24.75±0.37
						1.9
YHL	ND, 2.62±0.13, 9.63±0.29, ND,	–, 14.99, 55.14, –,18.56	0.35±0.02, ND	2.03,–	0.88±0.05,0.74±0.03	5.05,	17.46±0.40
	3.24±0.20					4.23
YQC	ND, 3.13±0.51, 5.23±0.26, 7.27±0.41,	–,17.59,29.45, 40.94,5.17,	0.28±0.03, ND	1.59,–	0.50±0.07,0.43±0.05	2.84,	17.77±0.59
	0.92±0.13					2.42
ZH	ND, ND, 10.69±0.22, 2.07±0.31,	–, –, 56.68, 10.96,27.11	ND, 0.10±0.03	–, 0.54	0.89±0.16,ND	4.71,–	18.86±0.17
	5.11±0.25	27.11,		0.54		–
ZHP	ND, 11.18±0.62, 7.36±0.41, ND,5.27±0.33	–, 45.37, 29.89, –,21.39	ND, 0.09±0.02	–, 0.35	0.74±0.08,ND	3.00,–	24.64±0.26
		21.39,		0.35		–
ZTL	ND,20.68±0.63,18.36±0.75, 1.32±0.20,13.02±0.38	–,36.49,32.40, 2.33,22.97,	0.50±0.08, 0.18±0.04	0.89, 0.32	2.10±0.16,0.52±0.06	3.70,	56.68±1.48
						0.91
QF	1.67±1.90, ND, 6.25±0.37, ND,0.87±0.18	17.09, –, 64.20, –,8.97	ND, 0.05±0.02	–, 0.52	0.90±0.16,ND	9.21,–	9.74±2.32
		8.97		0.52		–
HF	ND, 7.91±0.17, 9.14±0.27, 0.51±0.13,2.68±0.10	–, 37.64,43.48, 2.42,12.73,	ND, 0.05±0.01	–, 0.25	0.73±0.11,ND	3.49,–	21.03±0.59
				0.25		–
CM	ND, ND, 5.74±0.12, 8.89±0.55,0.78±0.23	–, –, 34.59, 53.53,4.72	0.31±0.01, 0.08±0.02	1.85, 0.49	0.80±0.10,ND	4.82,–	16.60±0.54
		4.72,				–
HBS	ND,2.47±0.10,17.79±0.47, 11.65±0.14,0.81±0.13	–,7.20,51.83, 33.96,2.36,	ND, ND	–,–	0.98±0.07,0.62±0.03	2.85,	34.32±0.53
						1.81
HXM	ND, 5.27±0.22, 6.08±0.26, 3.72±0.27,1.26±0.13	–,30.76,35.52, 21.75,7.34,	0.29±0.01, 0.50±0.03	1.71, 2.93,	ND,ND	–,–	17.13±0.71
JQ	ND, 3.89±0.07, 7.22±0.24, 3.36±0.09,1.31±0.12	–,20.39,37.82, 17.60,6.88,	0.56±0.02, 0.18±0.01	2.93, 0.94	1.82±0.15,0.74±0.09	9.55,3.88	19.09±0.33
						3.88
KX	ND, 5.20±0.22, 7.70±0.23, 4.01±0.39,1.64±0.09	–,26.38,39.04, 20.32,8.31,	ND, 0.06±0.03	–, 0.32	0.62±0.20,0.49±0.02	3.15,2.49	19.72±0.70
				0.32		2.49
LV	ND, 3.39±0.14, 6.22±0.09, 1.57±0.09,1.31±0.12	–,26.15,48.01, 12.09,10.08,	ND, ND	–,–	0.47±0.07,ND	3.66,–	12.96±0.27
						–
QCA	1.28±0.11, ND, 5.29±0.50, 5.89±0.10,0.61±0.14	9.79,–,40.47, 45.07,4.67,	ND, ND	–,–	ND,ND	–,–	13.08±0.42
SH	ND, ND, 6.34±0.12, 0.56±0.08,13.76±0.64	–, –, 28.87, 2.55,62.63	0.28±0.01, ND	1.28,–	1.03±0.06,ND	4.68,–	21.96±0.69
		62.63,		–	ND	–
SYC22	ND, 8.72±0.21, 8.95±0.26, 2.47±0.08,2.88±0.07	–,36.14,37.09, 10.22,11.92,	ND, 0.54±0.03	–, 2.22	0.58±0.08,ND	2.42,–	24.14±0.14
					ND	–
YUH	ND,6.90±0.30,14.90±1.03, 1.97±0.11,1.92±0.15	–, 26.13,56.38, 7.46,7.26,	ND, ND	–,–	0.73±0.12,ND	2.76,–	26.42±0.49
					ND	–
ZTL2	ND,22.29±0.26,18.58±1.40, 0.96±0.15,12.95±0.40	–,38.51,32.10, 1.67,22.38,	ND, 0.11±0.03	–, 0.18	2.29±0.20,0.70±0.04	3.95,1.21	57.88±0.85
						1.21
MHC	ND,10.84±0.64,10.61±0.23, 0.70±0.09,3.85±0.11	–,39.72,38.87, 2.57,14.12,	ND, 0.01±0.02	–, 0.04	0.75±0.19,0.52±0.02	2.76,1.92	27.29±0.84
						1.92
MHD	ND,11.05±0.38,10.63±0.20, 0.78±0.15,3.72±0.20,	–,40.55,38.97, 2.85,13.63,	ND, 0.04±0.02	–, 0.16	0.58±0.04,0.47±0.06	2.12,1.73	27.26±0.40
						1.73
MQC	ND, 2.73±0.12, 6.91±0.58, 2.01±0.24,1.00±0.23,	–,19.13,48.45, 14.06,7.00,	ND, 0.12±0.02	–, 0.81	0.94±0.21,0.56±0.02	6.62,3.93	14.26±0.73
						3.93
MQD	ND, 2.24±0.06, 6.27±0.51, 2.18±0.16,1.01±0.13	–,17.72,49.53, 17.23,8.00,	ND, 0.10±0.00	–, 0.82	0.85±0.07,ND	6.70,–	12.66±0.75
						–
MN8	ND, ND, 5.17±0.15, 1.77±0.19,1.31±0.13	–, –, 52.46, 17.92,13.25	1.01±0.06, 0.08±0.02	10.25, 0.81	ND,0.52±0.04	–,5.31	9.86±0.28
		13.25,		0.81
BT	ND, 2.80±0.23, 7.20±0.31, 1.30±0.25,1.55±0.08	–,19.66,50.62, 9.17,10.89,	0.34±0.01, 0.13±0.03	2.42, 0.89	0.90±0.16,ND	6.36,–	14.22±0.40
				0.89		–
HBK	1.93±0.28, ND,6.53±0.15,12.51±0.16,1.01±0.07	8.09, –,27.44, 52.55,4.23,	0.57±0.02, ND	2.38,–	0.74±0.07,0.52±0.05	3.11,2.20	23.80±0.50
				–
QYN	ND, 3.59±0.03, 5.48±0.46, 6.40±0.16,0.68±0.06	–,19.52,29.81,34.80,3.68	0.62±0.03, 0.12±0.02	3.35,0.68	0.75±0.17,0.75±0.04	4.07,4.1	18.39±0.56
MJY	ND, 4.10±0.42, 6.96±0.53, 2.36±0.20,1.26±0.12	–,26.57,45.05, 15.26,8.17,	ND, 0.05±0.03	–, 0.35	0.71±0.10,ND	4.59,–	15.45±0.89
				0.35		–
HF1	ND2.89±0.037.36±0.32, 1.67±0.06,1.54±0.18	–,19.15,48.87, 11.06,10.22,	ND, 0.53±0.02	–, 3.52	1.08±0.05,ND	7.17,–	15.07±0.39
				3.52	ND	–
MEI21	ND, 5.50±0.34, 6.34±0.21, 3.81±0.15,1.29±0.09	–,30.81,35.49, 21.34,7.23,	0.33±0.03, 0.59±0.03	1.84, 3.29	ND,ND	–,–	17.87±0.29
				3.29	ND
JX	ND, ND, 6.48±0.12, 0.61±0.03,13.25±0.19	–, –, 29.70, 2.81,60.69	0.35±0.03, 0.03±0.02	1.61, 0.12	1.11±0.07,ND	5.07,–	21.83±0.24
				0.12	ND	–
FR	ND, ND, 6.70±0.25, 0.96±0.11,13.02±0.28	–, –, 30.04, 4.33,58.38	0.48±0.04, 0.05±0.02	2.15, 0.23	1.09±0.12,ND	4.87,–	22.29±0.39
				0.23	ND	–
DHP	ND, 7.88±0.31, 8.89±0.44, 1.44±0.33,4.49±0.09	–,33.31,37.58, 6.10,18.98	ND, 0.08±0.02	–, 0.34	0.87±0.08,ND	3.69,–	23.65±0.23
				0.34	ND	–
DBL	ND, 3.08±0.32, 7.29±0.29, 1.72±0.11,1.79±0.10	–,20.15,47.78, 11.25,11.73	0.39±0.03, 0.11±0.03	2.53, 0.7	0.89±0.07,ND	5.86,–	15.26±0.46
				0.7	ND	–
MGH	ND, 4.14±0.16, 16.73±0.48, 1.57±0.13, 7.62±0.19	–13.06,52.82,4.95,24.05	0.39±0.04,0.26±0.02	1.24, 0.81	0.97±0.06,ND	3.08,–	31.68±0.86
				0.81	ND
MEIN	ND, 5.49±0.23, 7.72±0.41, 4.69±0.30,1.83±0.11	–,26.27,36.93, 22.44,8.77	0.45±0.03, 0.72±0.06	2.14, 3.45	ND,ND	–,–	20.91±0.70
				3.45
MEIF	ND, 5.25±0.22 6.98±0.50, 4.45±0.47,1.74±0.17	–,26.61,35.42,22.58,8.82	0.49±0.01, 0.80±0.06	2.51,4.06	ND,ND	–,–	19.72±1.21
HZF	2.30±0.24,8.01±0.35,8.60±0.59, 1.55±0.18,6.86±0.24	7.42, 25.87, 27.78, 5.02,22.15	1.37±0.07, 0.17±0.03	4.43, 0.53	1.36±0.29,0.75±0.09	4.39,2.41	30.97±0.51
						2.41
WHB	ND,6.97±0.43,30.90±0.70, 7.75±0.41,22.13±0.14	–, 9.81,43.52, 10.92,31.17	1.07±0.03, 0.53±0.02	1.51, 0.74	0.84±0.12,0.81±0.07	1.19,1.14	71.00±0.71
						1.14
KLD	ND,5.91±0.42,26.39±0.94, 1.30±0.06,7.66±0.12	–,13.79,61.56, 3.04,17.88	0.37±0.04, 0.29±0.03	0.86, 0.67	0.94±0.17,ND	2.19,–	42.86±1.37
						–
ZXT	ND, ND, 5.89±0.19, ND, 2.13±0.08	–, –, 67.61, –, 24.42	ND, 0.07±0.02	–,0.77	ND,0.63±0.10	–,7.2	8.71±0.32
						7.2
ZUO	ND, 2.45±0.08, 7.86±0.44, 1.68±0.08,3.91±0.24	–,13.58,43.50，9.30,21.65	0.47±0.02, 0.47±0.07	2.63,–	1.22±0.15,ND	6.76,–	18.07±0.44
						–
HBL	2.78±0.17,6.65±0.12,31.72±0.94,9.25±0.12,23.48±0.43	3.57, 8.56, 40.82，11.90,30.22	1.16±0.09, 0.59±0.04	1.49, 0.76	1.18±0.13,0.90±0.04	1.52,1.16	77.70±1.47
						1.16
MGH2	ND,4.15±0.25,16.78±0.45,1.45±0.26,7.27±0.33	–, 13.36, 54.04，4.68,23.41	0.37±0.03, 0.22±0.03	1.19, 0.72	0.81±0.11,ND	2.60,–	31.05±0.38
						–
TXL	ND,6.03±0.40,13.48±1.03,1.29±0.13,10.09±0.30	–,18.36, 41.05，3.93,30.72	0.43±0.03, 0.41±0.04	1.32, 1.23	1.11±0.07,ND	3.38,–	32.84±0.84
						–
ZYL	2.85±0.12, ND, 5.60±0.15，1.27±0.12,4.55±0.13	17.65, –, 34.74，7.85,28.22	0.36±0.01, 0.06±0.01	2.21, 0.35	0.95±0.22,0.50±0.03	5.88,3.08	16.12±0.41
						3.08
YOU	2.05±0.10,3.06±0.33,4.82±0.28,1.00±0.11,3.30±0.18	12.56, 18.81, 29.56，6.13,20.25	0.93±0.04, 0.66±0.06	5.71, 4.03	ND,0.48±0.03	–,2.95	16.29±0.75
						2.95
KLD2	ND,7.38±0.37,29.91±0.79,1.37±0.14,7.66±0.12	–, 15.22, 61.66，2.82,15.80	0.49±0.07, 0.84±0.15	1.01, 1.74	0.86±0.11,ND	1.76,–	48.51±0.86
						–
HJN	ND, 2.81±0.27, 7.01±0.57, ND,0.54±0.12	–, 25.51, 63.69, –,4.95	ND, ND	–,–	0.64±0.05,ND	5.84,–	11.00±0.26
						–
ALS	ND,3.40±0.14,39.53±0.18,1.95±0.20,28.98±0.05	–, 4.48, 52.12,2.57,38.22	0.88±0.06, 0.27±0.04	1.16, 0.36	0.82±0.17,ND	1.09,–	75.83±0.49
					ND	–
SXP	1.94±0.14,3.88±0.18,11.91±2.29,0.58±0.22,4.58±0.30	7.22, 14.45, 44.33，2.14,17.05	1.54±0.14, 0.25±0.03	5.72, 0.92	1.18±0.13,1.02±0.04	4.38,3.79	26.87±2.19
						3.79
ZH	ND, 2.96±0.18, 9.89±0.40，0.96±0.20,2.43±0.15	–,16.02,53.47,5.21,13.12	ND, ND	–,–	1.71±0.16,0.54±0.04	9.26,2.92	18.50±0.53
						2.92
YG	ND, ND, 8.84±0.36, 1.09±0.19,0.94±0.10	–, –, 75.08,9.25,7.99	ND, ND	–,1.37	0.74±0.19,ND	6.32,–	11.77±0.22
						–
MS	ND, ND, 6.46±0.41, 1.57±0.12,0.84±0.18	–, –, 68.43, 16.60,8.88	ND, ND	–, 0.31	0.55±0.07,ND	5.78,–	9.44±0.36
		8.88,			ND	–
GR	2.38±0.24,2.71±0.20,7.48±0.30, 2.26±0.29,1.52±0.19	12.35, 14.09, 38.85, 11.72,7.92	0.54±0.03, 0.26±0.03	2.82, 1.33	1.50±0.07,0.61±0.04	7.77,3.15	19.25±0.84
						3.15
SJ	ND, 2.52±0.07 6.34±0.46, ND,0.84±0.11	–, 23.19, 58.44, –,7.72	0.48±0.03, 0.06±0.04	4.40, 0.56	0.62±0.10,ND	5.68,–	10.85±0.62
		7.72
HHL	2.01±0.11, 2.84±0.24, 8.01±0.35,ND,0.60±0.06	13.28, 18.76, 52.83, –,3.96	ND, 2.01±0.11	–, 0.7	0.77±0.10,0.82±0.03	5.09,5.41	15.16±0.70
						5.41
HBS	2.02±0.16,7.33±0.26,7.74±0.20, 1.30±0.22,6.56±0.43	7.17, 25.99, 27.47, 4.62,23.28	1.27±0.07, 0.15±0.02	4.52, 0.54	1.19±0.16,0.62±0.03	4.21,2.20	28.20±0.60
						2.2
QMG	ND, 7.01±0.43, 7.39±0.50, 1.59±0.14,1.79±0.21	–, 36.06,38.03,8.19,9.23	0.66±0.04, 0.25±0.03	3.37, 1.26	0.75±0.26,ND	3.85,–	19.44±0.94
						–
Mean	1.85,5.80,10.79, 3.06,4.82	9.21,22.35,44.70, 14.62,16.14	0.59, 0.24	2.60, 1.01	1.04,0.59	4.73,2.66	28.79
SD	0.52,4.50,7.56,2.99,5.99	3.97,10.30,12.28, 13.96,12.65	0.33, 0.24	1.98, 1.03	0.67,0.17	2.53,1.5	15.74
CV(%)	28.02,77.53,70.03,97.62,124.42	43.09,46.10,27.48, 95.48,78.38	56.42, 98.28	76.03, 102.2	64.26,28.82	53.39,56.28	54.68
	Note: ND, not detected. Content: mg/100g FW, Pro, Proportion (%).
